# Supplementary material for: 2,2′-[1,1′-(Ethyl­enedioxy­dinitrilo)diethyl­idyne]di-1-naphthol
Source: Acta Crystallogr Sect E Struct Rep Online. 2009 Jun 17;65(Pt 7):o1598. doi: 10.1107/S1600536809022508 (PMC2969397; doi:10.1107/S1600536809022508)
Supplement: Supplementary file 2 [file e-65-o1598-Isup2.hkl]

# 
# h,k,l, Fc-squared, Fo-squared, sigma(Fo-squared) and status flag 
# 
data_I
_shelx_title ' 080917a in C2/c' 
_shelx_refln_list_code          4 
_shelx_F_calc_maximum      255.58 
_exptl_crystal_F_000       904.00 
_reflns_d_resolution_high  0.8408 
 
loop_ 
 _symmetry_equiv_pos_as_xyz 
 'x, y, z' 
 '-x, y, -z+1/2' 
 'x+1/2, y+1/2, z' 
 '-x+1/2, y+1/2, -z+1/2' 
 '-x, -y, -z' 
 'x, -y, z-1/2' 
 '-x+1/2, -y+1/2, -z' 
 'x+1/2, -y+1/2, z-1/2' 
 
_cell_length_a    12.6682 
_cell_length_b     9.3728 
_cell_length_c    18.3353 
_cell_angle_alpha  90.000 
_cell_angle_beta   97.478 
_cell_angle_gamma  90.000 
 
_shelx_F_squared_multiplier     1.000 
 
loop_ 
 _refln_index_h 
 _refln_index_k 
 _refln_index_l 
 _refln_F_squared_calc 
 _refln_F_squared_meas 
 _refln_F_squared_sigma 
 _refln_observed_status 
   2   0   0       31.31       51.37      5.41 o 
   4   0   0        0.87       -4.66      3.11 o 
   6   0   0     1879.92     1809.95     23.91 o 
   8   0   0       10.64       -6.87      6.79 o 
  10   0   0     1202.08     1189.43     33.11 o 
  12   0   0      176.25      213.83     28.94 o 
  14   0   0      111.64      167.25     39.70 o 
   1   1   0    12829.31    12319.38     84.87 o 
   3   1   0     6239.36     6174.28     44.49 o 
   5   1   0      211.53      200.73      6.46 o 
   7   1   0       19.59       22.00      4.36 o 
   9   1   0      508.88      509.59     14.91 o 
  11   1   0      138.95      194.44     22.85 o 
  13   1   0       12.87       22.55     14.85 o 
   0   2   0     5251.71     4927.03     70.27 o 
   2   2   0     1041.37     1030.32     12.32 o 
   4   2   0       19.88       15.06      2.83 o 
   6   2   0      496.37      453.66     13.50 o 
   8   2   0        1.62       -7.39      4.93 o 
  10   2   0      822.36      836.93     24.00 o 
  12   2   0       28.75       22.36     13.42 o 
  14   2   0       57.73       80.15     18.30 o 
   1   3   0     1261.30     1228.21     14.72 o 
   3   3   0     3850.37     3737.46     38.26 o 
   5   3   0     1628.42     1749.37     20.80 o 
   7   3   0      130.68      137.95     11.04 o 
   9   3   0      204.52      201.72     11.27 o 
  11   3   0        0.45       -0.72     11.25 o 
  13   3   0       12.98       17.59     13.44 o 
   0   4   0     1902.34     2026.90     31.62 o 
   2   4   0      212.37      229.97      7.20 o 
   4   4   0     1610.35     1624.15     25.13 o 
   6   4   0        0.00        1.01      4.66 o 
   8   4   0       33.82       39.95     10.15 o 
  10   4   0        0.85      -13.11      8.74 o 
  12   4   0        1.50      -13.95     15.12 o 
   1   5   0      740.85      627.10     13.11 o 
   3   5   0      126.70      132.71     15.58 o 
   5   5   0      243.03      240.17     11.79 o 
   7   5   0      280.68      294.37     40.38 o 
   9   5   0      118.03      110.57     21.20 o 
  11   5   0        6.64      -10.88     16.99 o 
  13   5   0        2.25       -4.11     15.15 o 
   0   6   0        0.17      -10.35      6.90 o 
   2   6   0      224.41      237.92      9.43 o 
   4   6   0      122.38      135.28     12.50 o 
   6   6   0      742.15      759.79     30.51 o 
   8   6   0      119.85       99.04     20.50 o 
  10   6   0        7.68        7.25     13.69 o 
  12   6   0        8.51        3.72     18.92 o 
   1   7   0       33.30       33.83     10.27 o 
   3   7   0       27.68       37.44     11.54 o 
   5   7   0      151.79      171.69     15.83 o 
   7   7   0      362.13      343.43     23.60 o 
   9   7   0       56.18       34.17     19.10 o 
  11   7   0        6.81       -6.77     17.80 o 
   0   8   0       48.51       46.45     23.29 o 
   2   8   0      105.12      125.66     18.61 o 
   4   8   0       89.12      111.75     15.29 o 
   6   8   0      159.41      170.59     24.63 o 
   8   8   0       17.71       15.23     18.23 o 
  10   8   0        3.87       -6.17     21.06 o 
   1   9   0       89.06      106.60     19.28 o 
   3   9   0     1442.58     1517.74     55.61 o 
   5   9   0        0.08       -4.56     16.67 o 
   7   9   0       79.25      100.03     24.10 o 
   0  10   0       40.70       37.53     22.90 o 
   2  10   0      277.58      312.33     23.94 o 
   4  10   0       24.70       30.31     29.26 o 
   6  10   0        7.99      -18.13     18.73 o 
   1  11   0       71.39       70.22     20.09 o 
 -13   1   1       19.26       -0.74     13.49 o 
 -11   1   1      129.90      162.92     18.13 o 
  -9   1   1      116.75      129.81      9.01 o 
  -7   1   1      617.15      594.27     11.90 o 
  -5   1   1      288.24      308.32      8.23 o 
  -3   1   1    12009.42    12382.11    113.77 o 
  -1   1   1    13982.59    13559.41    182.97 o 
   1   1   1      307.09      282.24      4.10 o 
   3   1   1     6304.33     6167.52     40.26 o 
   5   1   1      172.67      163.41      5.98 o 
   7   1   1       98.30      118.59      7.85 o 
   9   1   1      228.26      200.09     10.48 o 
  11   1   1      156.10      173.02     18.32 o 
  13   1   1      392.97      401.15     20.70 o 
 -14   2   1      138.89      161.25     30.58 o 
 -12   2   1       30.59        7.93     12.84 o 
 -10   2   1      250.27      229.39     19.58 o 
  -8   2   1       58.78       76.19      7.71 o 
  -6   2   1     1765.77     1846.01     21.61 o 
  -4   2   1      204.09      168.51      6.25 o 
  -2   2   1    12680.82    12467.67    120.21 o 
   0   2   1     2438.06     2516.35     21.36 o 
   2   2   1     1636.85     1485.90     14.63 o 
   4   2   1      883.05      984.80     10.84 o 
   6   2   1      391.50      363.21     17.04 o 
   8   2   1        0.22       -4.77      4.66 o 
  10   2   1      819.70      784.92     28.33 o 
  12   2   1      239.11      267.44     17.41 o 
  14   2   1       18.81       12.59     13.67 o 
 -13   3   1        0.11        2.32     15.12 o 
 -11   3   1        5.70       -9.40     10.67 o 
  -9   3   1       20.12       17.03      9.13 o 
  -7   3   1      133.63      137.58      9.94 o 
  -5   3   1     2707.71     2599.50     42.26 o 
  -3   3   1       68.66       65.50      6.88 o 
  -1   3   1      284.87      225.92      6.59 o 
   1   3   1     7838.05     7821.72     55.64 o 
   3   3   1     3445.87     3379.48     35.73 o 
   5   3   1      605.92      631.17     11.71 o 
   7   3   1        5.32       -0.74      5.82 o 
   9   3   1      181.79      197.57     11.91 o 
  11   3   1      101.06       91.71     20.64 o 
  13   3   1      233.56      257.48     38.32 o 
 -14   4   1        5.51        6.77     16.14 o 
 -12   4   1       51.97       34.96     17.18 o 
 -10   4   1        0.09      -17.49     11.66 o 
  -8   4   1      119.99      115.82     13.30 o 
  -6   4   1       32.38       34.71      6.86 o 
  -4   4   1      360.33      434.52     13.40 o 
  -2   4   1       16.90       20.61      4.69 o 
   0   4   1       85.88       95.79      7.05 o 
   2   4   1     1405.79     1430.81     17.67 o 
   4   4   1     2408.61     2581.86     32.95 o 
   6   4   1       95.21       88.95     11.74 o 
   8   4   1       87.11      120.34     12.22 o 
  10   4   1        0.82       -9.66     10.92 o 
  12   4   1        0.02       -9.27     14.60 o 
 -13   5   1       17.38       11.84     20.24 o 
 -11   5   1        2.73        5.34     17.39 o 
  -9   5   1       50.73       49.83     16.22 o 
  -7   5   1      439.26      470.09     22.69 o 
  -5   5   1       13.67       16.07      7.16 o 
  -3   5   1       27.08       16.47      6.95 o 
  -1   5   1      431.27      415.23     10.87 o 
   1   5   1      759.98      802.85     14.77 o 
   3   5   1      107.11      135.18     11.23 o 
   5   5   1      305.49      274.04     12.18 o 
   7   5   1       64.69       73.27     15.88 o 
   9   5   1        1.07       -9.93     13.80 o 
  11   5   1        0.08      -19.53     16.06 o 
  13   5   1       41.52       30.47     18.35 o 
 -12   6   1        2.88       -7.38     24.51 o 
 -10   6   1      132.83      142.99     23.18 o 
  -8   6   1       88.49       71.69     18.49 o 
  -6   6   1      371.25      317.34     14.76 o 
  -4   6   1      235.51      194.75     11.68 o 
  -2   6   1      373.89      359.43     11.05 o 
   0   6   1      158.94      136.46      8.32 o 
   2   6   1       65.41       85.14      8.55 o 
   4   6   1      256.60      266.90     13.35 o 
   6   6   1      309.37      288.29     20.17 o 
   8   6   1        0.12      -16.12     11.30 o 
  10   6   1       64.94       73.21     16.84 o 
  12   6   1       20.36       15.03     20.11 o 
 -11   7   1        2.70      -19.61     14.46 o 
  -9   7   1       24.26       14.05     17.44 o 
  -7   7   1        4.33        4.92     15.01 o 
  -5   7   1        0.43       -2.68      8.85 o 
  -3   7   1       61.01       88.11     12.30 o 
  -1   7   1      185.05      173.82     12.99 o 
   1   7   1      665.45      645.62     19.84 o 
   3   7   1       33.36       40.07     14.07 o 
   5   7   1        0.42       -5.65      8.59 o 
   7   7   1      177.92      202.43     25.07 o 
   9   7   1        0.15       -1.72     13.86 o 
  11   7   1        4.93      -11.00     18.18 o 
 -10   8   1       19.90      -14.24     19.11 o 
  -8   8   1       16.65       -9.96     16.56 o 
  -6   8   1       49.99       49.33     18.82 o 
  -4   8   1      205.38      214.47     19.76 o 
  -2   8   1      489.84      492.37     19.68 o 
   0   8   1      870.24      849.06     31.58 o 
   2   8   1      344.19      369.33     18.56 o 
   4   8   1       37.96       52.70     12.68 o 
   6   8   1      106.02      105.78     21.90 o 
   8   8   1        9.40       -7.10     17.70 o 
  10   8   1        4.22      -16.97     17.96 o 
  -7   9   1       15.87      -19.11     16.06 o 
  -5   9   1       24.13       22.93     17.98 o 
  -3   9   1      372.79      394.03     19.95 o 
  -1   9   1       42.95       58.69     17.07 o 
   1   9   1      556.75      552.58     27.24 o 
   3   9   1       48.98       80.22     14.69 o 
   5   9   1        1.29       -1.47     15.86 o 
   7   9   1       24.25       23.77     19.98 o 
  -6  10   1        0.12       -1.35     19.61 o 
  -4  10   1      317.34      332.83     21.44 o 
  -2  10   1       30.43       46.58     17.48 o 
   0  10   1        0.18        6.20     14.20 o 
   2  10   1       91.73       98.24     20.45 o 
   4  10   1       16.65       18.24     28.74 o 
   6  10   1       17.94       12.22     19.60 o 
  -1  11   1       16.69       13.47     16.45 o 
   1  11   1        7.15        3.00     15.81 o 
 -14   0   2       78.72      137.13     37.92 o 
 -12   0   2        1.76        1.97     22.70 o 
 -10   0   2        6.33      -10.84     11.97 o 
  -8   0   2        3.43        2.56      6.18 o 
  -6   0   2     1398.60     1374.30     27.49 o 
  -4   0   2      639.73      690.11     21.78 o 
  -2   0   2     2968.75     2803.48     45.01 o 
   0   0   2     8137.72     7988.43    105.57 o 
   2   0   2      425.02      371.08      6.84 o 
   4   0   2     5684.92     5405.33     47.74 o 
   6   0   2      114.94      114.89     13.81 o 
   8   0   2     2189.62     2056.62     40.48 o 
  10   0   2      369.68      347.40     19.61 o 
  12   0   2      420.43      413.62     36.02 o 
  14   0   2        2.10      -17.72     26.24 o 
 -13   1   2        1.59       -9.37     13.28 o 
 -11   1   2       42.06       20.73     12.49 o 
  -9   1   2        0.60       -8.22      5.48 o 
  -7   1   2      875.33      742.01     15.01 o 
  -5   1   2     1050.02      984.28     20.14 o 
  -3   1   2    53052.27    52967.01    502.91 o 
  -1   1   2    20954.15    20473.25    136.43 o 
   1   1   2     7285.41     7189.81     71.87 o 
   3   1   2     8833.98     8499.89     53.19 o 
   5   1   2       65.86       71.63      5.66 o 
   7   1   2     4498.56     4448.08     37.21 o 
   9   1   2        2.87        3.32      7.32 o 
  11   1   2      302.87      359.70     51.04 o 
  13   1   2      405.80      466.67     21.98 o 
 -14   2   2       48.38       52.40     16.21 o 
 -12   2   2      119.77      131.73     17.86 o 
 -10   2   2        0.07      -11.05      7.43 o 
  -8   2   2      262.04      265.02     10.06 o 
  -6   2   2     1558.48     1556.60     25.23 o 
  -4   2   2     2424.19     2495.39     24.28 o 
  -2   2   2    28965.37    28468.94    317.27 o 
   0   2   2     5450.50     5258.25     75.34 o 
   2   2   2      889.81      800.72     14.75 o 
   4   2   2       92.92       71.09      6.63 o 
   6   2   2      250.60      237.89      8.82 o 
   8   2   2       24.46       32.03      6.42 o 
  10   2   2        2.65        4.88     13.31 o 
  12   2   2      433.51      506.51     31.21 o 
  14   2   2        0.14      -12.14     13.03 o 
 -13   3   2      130.17      108.34     21.74 o 
 -11   3   2        0.03      -13.42     10.16 o 
  -9   3   2       11.02        8.23      8.78 o 
  -7   3   2      725.47      776.97     21.07 o 
  -5   3   2      410.63      440.78     10.52 o 
  -3   3   2        0.09       -0.50      4.26 o 
  -1   3   2        4.45       -2.48      3.26 o 
   1   3   2       54.97       64.92      5.30 o 
   3   3   2     4694.82     4795.97     37.83 o 
   5   3   2       16.10        9.27      3.18 o 
   7   3   2       19.68       18.33      6.93 o 
   9   3   2      178.47      169.63     11.68 o 
  11   3   2      213.99      225.19     20.24 o 
  13   3   2       54.09       63.00     15.72 o 
 -14   4   2        0.79        7.93     15.30 o 
 -12   4   2       64.45       52.67     18.46 o 
 -10   4   2        5.70      -16.44     11.35 o 
  -8   4   2      151.11      233.43     26.84 o 
  -6   4   2      255.06      259.03     12.07 o 
  -4   4   2     1491.05     1578.91     25.44 o 
  -2   4   2       66.37       64.13      5.45 o 
   0   4   2      116.29      113.36      6.29 o 
   2   4   2     3547.80     3621.39     58.27 o 
   4   4   2     2699.97     2864.84     34.97 o 
   6   4   2        2.16       -0.57      5.90 o 
   8   4   2        5.07       -4.42      9.13 o 
  10   4   2       19.02       19.50     13.40 o 
  12   4   2        0.79       10.74     13.15 o 
 -13   5   2       26.19       -4.92     16.84 o 
 -11   5   2       10.93        8.27     12.83 o 
  -9   5   2      186.61      208.60     23.52 o 
  -7   5   2      472.21      470.31     20.20 o 
  -5   5   2       55.21       61.87      9.25 o 
  -3   5   2        0.10       -5.63      3.75 o 
  -1   5   2     1053.69     1083.15     27.51 o 
   1   5   2     1187.35     1323.69     19.33 o 
   3   5   2      601.71      659.13     12.91 o 
   5   5   2       13.28       10.70      6.58 o 
   7   5   2       26.76       14.46     13.37 o 
   9   5   2       15.34        1.64     10.10 o 
  11   5   2        0.92       -6.63     16.08 o 
  13   5   2        6.83        0.00     22.31 o 
 -12   6   2        0.00       -8.92     36.48 o 
 -10   6   2      327.64      411.20     82.44 o 
  -8   6   2       42.02       14.18     15.26 o 
  -6   6   2        0.04       -6.48      7.18 o 
  -4   6   2      107.89      118.15     12.30 o 
  -2   6   2      412.15      366.56     11.31 o 
   0   6   2       94.68      102.32      9.31 o 
   2   6   2       32.74       41.87      8.04 o 
   4   6   2      120.82      145.43     12.73 o 
   6   6   2      749.88      715.12     44.45 o 
   8   6   2        6.46      -15.61     11.73 o 
  10   6   2        3.66      -10.00     12.44 o 
  12   6   2       12.93       -0.60     18.09 o 
 -11   7   2       10.13      -17.62     18.29 o 
  -9   7   2      733.17      718.59     46.52 o 
  -7   7   2        0.00      -16.14     13.12 o 
  -5   7   2       17.37       21.85     10.74 o 
  -3   7   2        4.91        2.78     10.20 o 
  -1   7   2      288.98      283.03     14.63 o 
   1   7   2     1638.11     1563.06     29.85 o 
   3   7   2       81.00      107.57     12.83 o 
   5   7   2      288.90      214.79     18.97 o 
   7   7   2       99.17       92.74     17.09 o 
   9   7   2        2.16       -8.41     12.59 o 
  11   7   2       12.31       18.85     20.22 o 
 -10   8   2      109.45      125.17     27.07 o 
  -8   8   2       78.46      139.04     25.31 o 
  -6   8   2       16.96        3.50     15.68 o 
  -4   8   2      224.85      213.16     15.67 o 
  -2   8   2       19.85       25.84     11.67 o 
   0   8   2     2129.83     2108.25     47.57 o 
   2   8   2      114.12      145.31     15.42 o 
   4   8   2        8.92       -8.18      9.51 o 
   6   8   2      305.78      249.84     21.51 o 
   8   8   2        1.27       -7.22     13.94 o 
  10   8   2       37.97       23.39     20.25 o 
  -7   9   2       34.41       46.49     20.80 o 
  -5   9   2       85.12       92.01     16.60 o 
  -3   9   2      211.17      229.41     17.42 o 
  -1   9   2      252.34      254.82     21.58 o 
   1   9   2      523.47      502.91     26.41 o 
   3   9   2       45.63       33.54     13.14 o 
   5   9   2        0.00      -13.16     14.57 o 
   7   9   2       44.47       28.43     20.04 o 
  -6  10   2      132.15      180.67     28.86 o 
  -4  10   2      105.92      138.62     18.74 o 
  -2  10   2        0.27        6.92     14.81 o 
   0  10   2      119.46      156.26     22.90 o 
   2  10   2       19.62        4.50     15.54 o 
   4  10   2        4.96      -16.34     25.13 o 
   6  10   2        3.02      -12.68     16.57 o 
  -1  11   2        0.63       -8.81     15.38 o 
   1  11   2        0.11      731.53    493.54 o 
 -15   1   3       15.69       29.73     21.15 o 
 -13   1   3       63.52       69.48     17.67 o 
 -11   1   3        0.13      -15.83     10.55 o 
  -9   1   3        1.90       -2.32      6.02 o 
  -7   1   3        1.56       -7.21      4.81 o 
  -5   1   3      152.58      134.82      7.42 o 
  -3   1   3    65322.43    65595.60    830.72 o 
  -1   1   3      686.40      593.43      9.64 o 
   1   1   3      825.81      806.39     10.01 o 
   3   1   3     1553.81     1437.71     14.55 o 
   5   1   3       10.49        4.45      5.60 o 
   7   1   3      868.54      858.65     14.44 o 
   9   1   3      131.75      185.51     14.02 o 
  11   1   3       45.17       52.31     13.81 o 
  13   1   3        0.28       -1.45     13.28 o 
 -14   2   3       34.49       29.88     33.43 o 
 -12   2   3        0.49      -17.10     11.40 o 
 -10   2   3       69.94       76.38     11.22 o 
  -8   2   3      411.09      423.10     11.92 o 
  -6   2   3     2975.63     2845.77     29.29 o 
  -4   2   3     1529.05     1376.40     23.47 o 
  -2   2   3      226.54      202.92      6.24 o 
   0   2   3      821.61      800.67      9.31 o 
   2   2   3       39.08       44.66      4.63 o 
   4   2   3      233.00      208.80      6.57 o 
   6   2   3      105.32       95.07      7.34 o 
   8   2   3        0.71        1.11      5.33 o 
  10   2   3      823.48      797.29     24.59 o 
  12   2   3      257.11      279.71     18.04 o 
  14   2   3       35.57       41.53     15.60 o 
 -13   3   3      199.49      191.53     51.70 o 
 -11   3   3        0.11      -16.72     11.15 o 
  -9   3   3        0.08       -8.20      8.66 o 
  -7   3   3      804.15      767.37     18.54 o 
  -5   3   3      171.08      161.09      7.72 o 
  -3   3   3     1797.65     1961.48     38.91 o 
  -1   3   3        0.04       -2.09      3.25 o 
   1   3   3        4.49        6.78      3.84 o 
   3   3   3      901.58      945.74     12.14 o 
   5   3   3      335.96      310.10      8.40 o 
   7   3   3       42.86       49.32      6.82 o 
   9   3   3      108.60      144.35     16.91 o 
  11   3   3      197.96      220.06     23.82 o 
  13   3   3        3.62       -7.16     11.91 o 
 -14   4   3        0.05        5.18     15.36 o 
 -12   4   3      126.83       94.37     21.18 o 
 -10   4   3       25.89        5.54     27.29 o 
  -8   4   3       97.89       79.85     20.01 o 
  -6   4   3       96.87      100.05      9.32 o 
  -4   4   3      802.18      733.60     17.47 o 
  -2   4   3       13.69        2.81      4.31 o 
   0   4   3     1206.08     1241.36     17.40 o 
   2   4   3     2628.62     2724.17     23.40 o 
   4   4   3      689.93      678.63     11.29 o 
   6   4   3       79.47      112.93     10.47 o 
   8   4   3        0.82      -12.36      8.24 o 
  10   4   3      107.00      142.06     27.32 o 
  12   4   3       11.82        0.13     12.31 o 
 -13   5   3        3.75        1.94     21.06 o 
 -11   5   3       17.35       19.98     29.56 o 
  -9   5   3        0.23      -17.67     11.78 o 
  -7   5   3      186.68      153.59     13.51 o 
  -5   5   3       11.04        9.87      6.96 o 
  -3   5   3       80.04       67.13      6.12 o 
  -1   5   3      473.59      497.59     12.17 o 
   1   5   3      514.41      576.56     15.75 o 
   3   5   3     2511.56     2680.26     29.39 o 
   5   5   3      134.40      139.40     16.97 o 
   7   5   3        8.50      -12.07     15.31 o 
   9   5   3       10.11        0.95      9.35 o 
  11   5   3       29.37       19.20     17.36 o 
 -12   6   3       16.03        0.51     18.83 o 
 -10   6   3        2.22        5.01     15.18 o 
  -8   6   3       71.64       33.02     17.17 o 
  -6   6   3       42.85       31.33      9.95 o 
  -4   6   3      230.24      193.76     12.11 o 
  -2   6   3      314.97      288.49     10.53 o 
   0   6   3       27.30       41.75      7.51 o 
   2   6   3      592.85      553.30     17.14 o 
   4   6   3      141.64      149.44     11.31 o 
   6   6   3       43.28       10.55     13.64 o 
   8   6   3        5.72      -11.88     11.28 o 
  10   6   3        0.16      -23.89     16.20 o 
  12   6   3        0.82       11.61     19.12 o 
 -11   7   3       21.24        9.36     18.88 o 
  -9   7   3       36.39       57.19     20.06 o 
  -7   7   3       37.21       44.49     19.91 o 
  -5   7   3       18.30       14.06      9.89 o 
  -3   7   3       67.55      103.54     26.23 o 
  -1   7   3      665.19      601.72     19.40 o 
   1   7   3       74.07      115.77     12.80 o 
   3   7   3       46.88       49.83     10.80 o 
   5   7   3      128.60      100.39     44.21 o 
   7   7   3        0.94       -3.16     12.03 o 
   9   7   3        0.80      -12.53     12.67 o 
  11   7   3       13.15       -6.13     18.23 o 
 -10   8   3        9.15       -6.04     19.68 o 
  -8   8   3       12.96        6.98     17.65 o 
  -6   8   3       93.95      124.01     16.04 o 
  -4   8   3      159.82      150.63     23.43 o 
  -2   8   3      604.00      580.92     21.36 o 
   0   8   3     1173.98     1178.35     36.07 o 
   2   8   3       23.49       15.75     13.18 o 
   4   8   3       75.15       69.79     13.45 o 
   6   8   3       55.56       39.57     17.81 o 
   8   8   3       40.99       39.98     16.32 o 
  -7   9   3       74.24      101.39     23.64 o 
  -5   9   3      230.56      254.90     24.23 o 
  -3   9   3       20.15       14.64     12.50 o 
  -1   9   3      179.58      210.16     23.87 o 
   1   9   3       76.79      109.59     19.58 o 
   3   9   3      183.56      221.51     20.02 o 
   5   9   3        8.76       -5.44     14.73 o 
   7   9   3       13.21       34.42     19.89 o 
  -6  10   3      154.93      241.10     31.25 o 
  -4  10   3      277.99      266.38     23.92 o 
  -2  10   3        0.00       -3.16     13.24 o 
   0  10   3        7.79       12.09     15.47 o 
   2  10   3        1.39      -19.53     13.02 o 
   4  10   3       25.77       21.39     28.28 o 
   6  10   3       13.71        3.89     18.93 o 
  -1  11   3       25.41       34.87     17.69 o 
   1  11   3       18.77       43.77     22.47 o 
 -14   0   4        3.72       -4.92     25.85 o 
 -12   0   4        0.75      -21.91     21.32 o 
 -10   0   4        0.03      -16.86     11.24 o 
  -8   0   4      908.88      937.93     35.50 o 
  -6   0   4     2679.21     2707.03     56.89 o 
  -4   0   4    50495.44    51904.67    648.97 o 
  -2   0   4     6285.68     6536.63     80.11 o 
   0   0   4      593.01      637.82     18.17 o 
   2   0   4      173.38      201.51      6.65 o 
   4   0   4     4203.36     4146.23     39.41 o 
   6   0   4     3921.33     4112.44     41.52 o 
   8   0   4      124.87      144.80     17.06 o 
  10   0   4       26.67       56.28     15.67 o 
  12   0   4       21.05      -13.45     24.28 o 
  14   0   4        2.55      -33.79     26.77 o 
 -13   1   4       19.39       10.68     14.74 o 
 -11   1   4       23.17        9.80     12.39 o 
  -9   1   4     1718.90     1804.91     25.96 o 
  -7   1   4     2110.06     2049.93     25.24 o 
  -5   1   4      128.72      139.77      9.20 o 
  -3   1   4    34637.63    35485.97    429.57 o 
  -1   1   4      951.44     1009.76     12.29 o 
   1   1   4    10352.17     9749.99     65.60 o 
   3   1   4     1898.86     1753.15     17.10 o 
   5   1   4      287.73      320.26      8.46 o 
   7   1   4     1915.53     1936.55     22.26 o 
   9   1   4        0.08       -4.91      7.38 o 
  11   1   4        2.92        7.34     11.74 o 
  13   1   4        7.80      -17.78     11.95 o 
 -14   2   4       50.95       46.73     24.08 o 
 -12   2   4        5.53       -9.56     11.78 o 
 -10   2   4       96.88      129.12     14.24 o 
  -8   2   4      605.09      560.57     13.62 o 
  -6   2   4     1281.87     1299.34     22.89 o 
  -4   2   4     2343.08     2191.11     19.71 o 
  -2   2   4     2502.46     2469.03     23.39 o 
   0   2   4     7146.21     6994.31     40.41 o 
   2   2   4      407.61      436.79      7.76 o 
   4   2   4       60.80       83.73      6.19 o 
   6   2   4      907.50      967.80     14.98 o 
   8   2   4      206.74      167.98     10.02 o 
  10   2   4      650.83      662.73     29.32 o 
  12   2   4       22.16        2.93     12.85 o 
  14   2   4       35.02       18.22     13.72 o 
 -13   3   4       48.41       13.89     18.37 o 
 -11   3   4        9.57      -16.03     27.72 o 
  -9   3   4       36.02       41.70     10.80 o 
  -7   3   4      157.21      168.50     10.81 o 
  -5   3   4     4240.74     4197.31     32.37 o 
  -3   3   4     1551.31     1566.23     27.17 o 
  -1   3   4     1985.24     1897.68     26.45 o 
   1   3   4     2182.67     2550.94     19.79 o 
   3   3   4        4.61       -1.16      3.33 o 
   5   3   4      365.84      313.49      8.70 o 
   7   3   4      254.74      250.48      9.18 o 
   9   3   4      681.52      687.96     22.84 o 
  11   3   4       70.71       90.94     16.40 o 
  13   3   4       22.97       20.30     14.18 o 
 -14   4   4        0.09       -7.65     14.49 o 
 -12   4   4      118.46       77.67     20.92 o 
 -10   4   4       32.15       13.08     21.23 o 
  -8   4   4       12.67       -0.81     11.41 o 
  -6   4   4       34.82       36.56      8.28 o 
  -4   4   4      889.35      901.80     14.14 o 
  -2   4   4     1685.80     1680.50     23.26 o 
   0   4   4     4022.56     3943.00     31.31 o 
   2   4   4       61.44       95.36      8.26 o 
   4   4   4       13.87       26.88      4.98 o 
   6   4   4        8.37        6.70      6.78 o 
   8   4   4      163.65      173.29     12.16 o 
  10   4   4      643.99      661.01     23.81 o 
  12   4   4        4.35       -4.16     11.87 o 
 -13   5   4       54.23       19.71     25.29 o 
 -11   5   4       83.18      110.70     26.18 o 
  -9   5   4      168.40      199.53     27.69 o 
  -7   5   4       32.43       13.62      8.97 o 
  -5   5   4        0.67       -3.39      6.26 o 
  -3   5   4      470.59      439.46     11.28 o 
  -1   5   4     1116.74     1125.71     24.90 o 
   1   5   4      467.29      469.23     10.40 o 
   3   5   4     2013.44     2154.29     23.07 o 
   5   5   4       10.05       20.24      8.97 o 
   7   5   4       52.05       32.06     29.44 o 
   9   5   4       20.05       33.62     10.90 o 
  11   5   4      248.37      240.86     27.29 o 
 -12   6   4      184.55      217.60     48.88 o 
 -10   6   4      132.27      175.74     25.44 o 
  -8   6   4       19.10      -18.52     13.22 o 
  -6   6   4       25.06       15.76      9.25 o 
  -4   6   4       24.84       12.37      8.49 o 
  -2   6   4     1000.49      881.96     17.93 o 
   0   6   4      791.29      779.37     16.58 o 
   2   6   4       45.20       50.40      6.49 o 
   4   6   4        7.66       -6.25      6.30 o 
   6   6   4       38.31        5.32     25.16 o 
   8   6   4       19.90        3.98     12.00 o 
  10   6   4       41.03       17.06     17.07 o 
 -11   7   4        0.72      -13.08     26.61 o 
  -9   7   4       56.59       46.32     20.06 o 
  -7   7   4       25.78       23.64     16.52 o 
  -5   7   4      235.33      218.37     14.49 o 
  -3   7   4     1168.76     1118.34     26.88 o 
  -1   7   4      222.57      200.25     16.01 o 
   1   7   4        5.51       10.47      8.54 o 
   3   7   4      407.56      411.45     17.19 o 
   5   7   4        2.07       -3.39     13.29 o 
   7   7   4        5.38        1.01     11.77 o 
   9   7   4        0.50       -3.93     13.52 o 
 -10   8   4        2.21       -9.89     18.83 o 
  -8   8   4        0.48      -10.09     16.15 o 
  -6   8   4       94.64       98.91     15.40 o 
  -4   8   4        2.08       -6.61     10.49 o 
  -2   8   4      754.65      705.28     22.82 o 
   0   8   4      205.70      219.19     21.35 o 
   2   8   4      137.22      145.90     15.94 o 
   4   8   4      585.15      521.31     26.54 o 
   6   8   4       13.78       15.89     16.91 o 
   8   8   4       34.95       31.17     15.61 o 
  -7   9   4       55.08       70.92     22.67 o 
  -5   9   4       87.94      109.27     17.00 o 
  -3   9   4        2.23      -15.28     13.07 o 
  -1   9   4      181.44      205.21     29.72 o 
   1   9   4        6.14        1.53     13.80 o 
   3   9   4      210.44      213.71     21.17 o 
   5   9   4       36.97       68.06     20.48 o 
   7   9   4       57.17       61.91     21.76 o 
  -6  10   4      311.89      359.76     27.84 o 
  -4  10   4        2.21        3.46     12.45 o 
  -2  10   4        0.46       -5.98     14.06 o 
   0  10   4       38.72       56.20     18.98 o 
   2  10   4        1.27      -14.07     14.35 o 
   4  10   4       78.31       82.80     33.20 o 
 -13   1   5        0.83      -18.07     12.05 o 
 -11   1   5       50.50       74.23     15.73 o 
  -9   1   5      703.00      648.45     15.82 o 
  -7   1   5      506.20      463.24     14.19 o 
  -5   1   5       64.96       85.36     13.06 o 
  -3   1   5      253.02      229.71     10.53 o 
  -1   1   5       14.39        9.76      3.89 o 
   1   1   5       34.90       41.92      4.53 o 
   3   1   5       71.35       56.45      5.02 o 
   5   1   5     1365.70     1316.57     16.73 o 
   7   1   5      222.13      208.55      8.34 o 
   9   1   5      269.86      244.66     13.83 o 
  11   1   5       35.13       27.33     13.76 o 
  13   1   5        3.97       -8.76     12.65 o 
 -14   2   5        3.77      -14.78     16.91 o 
 -12   2   5        1.69      -10.65     14.08 o 
 -10   2   5        5.83        4.94     15.34 o 
  -8   2   5        1.63        5.06      5.97 o 
  -6   2   5    15429.61    15513.18    108.89 o 
  -4   2   5      233.73      240.25     12.03 o 
  -2   2   5     3692.53     3718.58     32.34 o 
   0   2   5     4641.49     4783.16     30.47 o 
   2   2   5       29.22       50.25      4.67 o 
   4   2   5      877.99      886.02     11.04 o 
   6   2   5     1174.66     1191.34     17.23 o 
   8   2   5      532.93      494.34     15.10 o 
  10   2   5      620.95      668.95     23.62 o 
  12   2   5        2.46      -10.05     11.14 o 
 -13   3   5        1.01      -16.24     16.20 o 
 -11   3   5       46.32       41.76     15.79 o 
  -9   3   5      122.15      150.35     18.92 o 
  -7   3   5      165.30      164.06     10.84 o 
  -5   3   5     5207.28     5311.55    106.37 o 
  -3   3   5     2352.92     2190.77     42.59 o 
  -1   3   5      776.54      772.40     13.19 o 
   1   3   5     4109.25     4295.59     32.70 o 
   3   3   5     1068.56      990.17     18.50 o 
   5   3   5        0.14        0.65      4.44 o 
   7   3   5        2.20       -4.20      5.38 o 
   9   3   5     1233.89     1267.42     50.48 o 
  11   3   5        4.45        5.32     11.48 o 
  13   3   5        0.03       -6.18     11.94 o 
 -12   4   5       14.00        5.18     23.62 o 
 -10   4   5       74.24       99.62     25.16 o 
  -8   4   5       45.28       48.39     15.17 o 
  -6   4   5      143.65      140.53     10.77 o 
  -4   4   5      255.69      225.25     11.19 o 
  -2   4   5      258.65      263.26      8.96 o 
   0   4   5     6783.82     7235.03     49.94 o 
   2   4   5      473.63      465.90     10.00 o 
   4   4   5        2.20       11.03      4.64 o 
   6   4   5      176.76      188.86     12.99 o 
   8   4   5      508.05      471.08     16.14 o 
  10   4   5      107.17      105.00     18.86 o 
  12   4   5        0.04       -6.78     11.44 o 
 -13   5   5       28.34       32.35     29.72 o 
 -11   5   5       38.32       11.29     26.05 o 
  -9   5   5       38.30       37.07     17.96 o 
  -7   5   5       59.45       65.59     11.93 o 
  -5   5   5       13.60       16.60      8.01 o 
  -3   5   5      376.55      382.22     11.19 o 
  -1   5   5     2573.34     2531.67     29.72 o 
   1   5   5      126.58      118.49      7.20 o 
   3   5   5      471.13      512.39     11.28 o 
   5   5   5       34.82       24.02      9.94 o 
   7   5   5      211.88      198.75     15.92 o 
   9   5   5       42.28       29.85     17.32 o 
  11   5   5      144.71      156.40     59.81 o 
 -12   6   5       27.96       26.12     19.60 o 
 -10   6   5       13.73        4.65     17.16 o 
  -8   6   5       42.90       41.08     17.47 o 
  -6   6   5       75.71       67.37     12.16 o 
  -4   6   5      390.01      345.66     15.60 o 
  -2   6   5     2567.22     2577.52     31.84 o 
   0   6   5        4.64        1.46      5.95 o 
   2   6   5      114.04      149.05     13.56 o 
   4   6   5        0.94       -9.00      6.00 o 
   6   6   5       48.89       37.50     14.67 o 
   8   6   5        0.72      -12.02     10.78 o 
  10   6   5       47.46       25.38     16.14 o 
 -11   7   5       18.27        5.27     20.21 o 
  -9   7   5       24.55        6.41     17.75 o 
  -7   7   5       26.10        8.78     11.06 o 
  -5   7   5        8.44        6.38     10.00 o 
  -3   7   5     3013.07     2934.63     45.11 o 
  -1   7   5      261.37      260.33     14.52 o 
   1   7   5       41.28       45.76     10.48 o 
   3   7   5       22.77       12.28      9.39 o 
   5   7   5        0.23      -15.39     10.26 o 
   7   7   5      105.72      127.71     17.77 o 
   9   7   5        9.22        2.57     12.26 o 
 -10   8   5        9.41       -9.54     21.98 o 
  -8   8   5        2.72      -23.70     15.80 o 
  -6   8   5        0.18       -9.31     10.27 o 
  -4   8   5      142.10      205.31     18.89 o 
  -2   8   5      181.89      209.72     21.75 o 
   0   8   5       13.61        6.92     15.71 o 
   2   8   5      116.56      114.75     17.88 o 
   4   8   5        8.73       -8.65     13.97 o 
   6   8   5        0.16       -9.91     14.17 o 
   8   8   5       16.90       29.85     18.69 o 
  -7   9   5      201.85      293.74     43.14 o 
  -5   9   5       62.14       75.18     15.42 o 
  -3   9   5        5.35      -12.12     17.56 o 
  -1   9   5       45.89       34.03     14.97 o 
   1   9   5       10.29       -8.08     14.08 o 
   3   9   5      204.39      203.99     25.40 o 
   5   9   5       12.14        8.81     16.86 o 
   7   9   5       24.59       33.29     19.81 o 
  -6  10   5       22.31       29.02     20.27 o 
  -4  10   5       46.95       55.83     15.90 o 
  -2  10   5        3.61       -6.72     14.70 o 
   0  10   5        9.80       -7.96     13.16 o 
   2  10   5        0.19      -16.77     14.80 o 
   4  10   5       13.05       -1.25     27.56 o 
 -14   0   6        0.18       13.32     25.52 o 
 -12   0   6      207.41      201.76     27.23 o 
 -10   0   6       84.34       68.45     13.31 o 
  -8   0   6        8.22       -1.71     13.19 o 
  -6   0   6     1328.08     1220.91     37.33 o 
  -2   0   6     2293.72     2138.90     43.50 o 
   0   0   6      773.86      711.37     22.64 o 
   2   0   6      180.68      187.20      9.97 o 
   4   0   6    28822.73    30694.07    277.85 o 
   6   0   6      178.88      134.35     12.08 o 
   8   0   6       17.40       31.67     15.48 o 
  10   0   6      275.24      274.84     19.26 o 
  12   0   6       97.70      117.97     33.20 o 
 -13   1   6       29.24       33.16     22.22 o 
 -11   1   6      192.98      195.81     17.07 o 
  -9   1   6       18.55       19.35      7.74 o 
  -7   1   6     1379.85     1414.20     55.61 o 
  -5   1   6      302.57      255.37      9.92 o 
  -3   1   6      430.16      427.36     13.29 o 
  -1   1   6      818.84      779.61     14.24 o 
   1   1   6      406.96      372.99      8.83 o 
   3   1   6     2876.85     3074.39     33.00 o 
   5   1   6      583.97      644.16     12.03 o 
   7   1   6      727.72      792.15     17.78 o 
   9   1   6      153.09      161.60     12.20 o 
  11   1   6        0.27      -12.71     11.94 o 
  13   1   6        1.14      -15.10     11.83 o 
 -14   2   6        0.48       -1.25     44.58 o 
 -12   2   6       62.80       30.58     26.11 o 
 -10   2   6       70.61      106.49     13.87 o 
  -8   2   6      147.44      142.32     11.45 o 
  -6   2   6    10917.90    11021.02     93.14 o 
  -4   2   6        0.59       -3.54      4.87 o 
  -2   2   6        1.26       12.82      4.90 o 
   0   2   6        0.32       -0.52      3.43 o 
   2   2   6      937.93      918.51     14.24 o 
   4   2   6      780.97      731.76     10.58 o 
   6   2   6      302.04      284.42      9.35 o 
   8   2   6       72.56      105.53     12.31 o 
  10   2   6       12.70       -3.99     12.65 o 
  12   2   6        1.86      -13.36     11.55 o 
 -13   3   6       14.85       -2.53     16.84 o 
 -11   3   6       35.11       30.32     23.95 o 
  -9   3   6      140.25      202.28     21.34 o 
  -7   3   6      105.89      119.32     15.17 o 
  -5   3   6      553.45      562.47     17.52 o 
  -3   3   6       48.61       56.25      8.45 o 
  -1   3   6      202.62      178.34      8.99 o 
   1   3   6     3198.89     3367.92     28.22 o 
   3   3   6      954.71      856.30     12.96 o 
   5   3   6       10.91        5.22      4.93 o 
   7   3   6     1565.54     1475.88     28.36 o 
   9   3   6      648.70      654.61     23.26 o 
  11   3   6       97.96       77.30     17.68 o 
  13   3   6       23.14       20.00     13.10 o 
 -12   4   6       10.28       -0.44     14.64 o 
 -10   4   6      136.43      124.32     34.45 o 
  -8   4   6      135.18      156.60     20.25 o 
  -6   4   6       31.50       34.69      8.94 o 
  -4   4   6        1.83       -1.82      4.55 o 
  -2   4   6      249.89      219.89      8.83 o 
   0   4   6     4409.41     4938.21     34.27 o 
   2   4   6       11.52       10.08      4.73 o 
   4   4   6      216.19      182.15      7.43 o 
   6   4   6      292.95      266.85     14.30 o 
   8   4   6       98.20      116.55     13.44 o 
  10   4   6      282.37      394.57     69.49 o 
  12   4   6        3.08        4.30     13.18 o 
 -13   5   6       28.81       29.26     29.92 o 
 -11   5   6        0.43      -17.21     16.17 o 
  -9   5   6        0.04      -20.31     13.54 o 
  -7   5   6       96.14      142.19     14.73 o 
  -5   5   6     1148.55     1137.74     28.14 o 
  -3   5   6     1899.02     1923.91     38.99 o 
  -1   5   6       17.98       24.20      6.63 o 
   1   5   6      457.34      459.39      9.57 o 
   3   5   6        9.08        9.46      5.26 o 
   5   5   6        2.08       -6.02      8.45 o 
   7   5   6      545.17      563.24     27.90 o 
   9   5   6        6.28       -2.94     16.34 o 
  11   5   6      240.30      243.13     27.26 o 
 -12   6   6        0.38      -21.40     17.19 o 
 -10   6   6       29.47       29.08     19.38 o 
  -8   6   6       68.52       80.57     14.87 o 
  -6   6   6      161.69      190.44     23.64 o 
  -4   6   6      590.46      510.32     18.60 o 
  -2   6   6      310.29      291.56     11.78 o 
   0   6   6      290.28      278.22     11.21 o 
   2   6   6      232.49      224.92     10.35 o 
   4   6   6        8.08       -2.75      9.18 o 
   6   6   6        3.28      -15.30     10.20 o 
   8   6   6        0.49      -15.98     10.65 o 
  10   6   6      609.24      702.51     47.18 o 
 -11   7   6       17.66       -9.27     18.94 o 
  -9   7   6       46.71       59.37     21.42 o 
  -7   7   6       17.88        8.53     11.31 o 
  -5   7   6      257.36      241.70     15.81 o 
  -3   7   6      982.76      947.06     25.87 o 
  -1   7   6       24.75       27.45     10.82 o 
   1   7   6      141.05      149.84      9.81 o 
   3   7   6        8.65        4.13      9.30 o 
   5   7   6       86.60       99.13     19.95 o 
   7   7   6        2.52       -1.84     11.70 o 
   9   7   6       13.44       10.07     12.70 o 
 -10   8   6        5.01      -13.97     17.68 o 
  -8   8   6       11.19        3.03     16.81 o 
  -6   8   6       26.02       19.58     12.11 o 
  -4   8   6      499.15      413.96     19.13 o 
  -2   8   6      287.11      295.82     20.78 o 
   0   8   6        2.44      -10.47     11.15 o 
   2   8   6       33.20       20.12     11.69 o 
   4   8   6       19.67       -0.32     14.87 o 
   6   8   6        0.12       -5.07     15.09 o 
   8   8   6       45.41       45.33     19.87 o 
  -7   9   6       20.51       32.91     19.48 o 
  -5   9   6       46.37       17.71     12.89 o 
  -3   9   6       30.49        3.35     12.31 o 
  -1   9   6        2.27       -2.67     13.34 o 
   1   9   6      202.67      195.78     26.02 o 
   3   9   6        4.59      -12.66     15.78 o 
   5   9   6        2.58       -5.71     16.06 o 
   7   9   6      195.32      272.75     32.12 o 
  -4  10   6        0.36       -4.98     14.14 o 
  -2  10   6       18.48       30.21     16.53 o 
   0  10   6      165.94      167.07     43.17 o 
   2  10   6       31.13       25.26     22.18 o 
   4  10   6        1.99       -0.07     28.02 o 
 -13   1   7        0.31        8.08     15.97 o 
 -11   1   7        0.52       -4.01      9.74 o 
  -9   1   7       69.47       87.30     12.67 o 
  -7   1   7     2512.49     2749.81     66.60 o 
  -5   1   7     2544.18     2486.59     30.20 o 
  -3   1   7      138.90      112.59      7.44 o 
  -1   1   7        0.16        0.53      5.68 o 
   1   1   7     1143.04     1188.74     16.37 o 
   3   1   7       57.67       92.80     11.15 o 
   5   1   7       20.45       24.19      5.34 o 
   7   1   7      421.18      411.93     13.80 o 
   9   1   7        0.26      -11.65      7.76 o 
  11   1   7        5.74      -12.92     12.22 o 
  13   1   7       32.14       43.38     20.99 o 
 -14   2   7        0.35       -2.70     36.97 o 
 -12   2   7        0.12      -20.80     19.81 o 
 -10   2   7      602.27      637.45     20.20 o 
  -8   2   7       14.29       18.87      6.68 o 
  -6   2   7     4380.08     4290.22     47.10 o 
  -4   2   7      317.58      286.72     12.40 o 
  -2   2   7     6050.42     5845.50     46.85 o 
   0   2   7       13.45       16.83      5.86 o 
   2   2   7        9.28       27.64      5.59 o 
   4   2   7      156.96      154.73      6.03 o 
   6   2   7      114.59      134.00     10.41 o 
   8   2   7       26.76       10.61      9.43 o 
  10   2   7       39.66       44.50     14.89 o 
  12   2   7       14.02       -0.96     13.11 o 
 -13   3   7        2.75      -30.18     20.27 o 
 -11   3   7       11.67        4.24     14.16 o 
  -9   3   7      566.36      542.02     24.89 o 
  -7   3   7     1431.43     1372.33     41.53 o 
  -5   3   7      126.59      116.90     10.99 o 
  -3   3   7     1366.61     1383.51     20.00 o 
  -1   3   7       88.28      102.01      7.24 o 
   1   3   7      293.42      259.05      7.89 o 
   3   3   7      123.75      137.59      6.63 o 
   5   3   7      444.44      416.15     19.70 o 
   7   3   7     1181.37     1148.95     19.78 o 
   9   3   7        5.66       -9.21     11.92 o 
  11   3   7       54.85       51.96     15.28 o 
 -12   4   7       16.56        4.02     23.62 o 
 -10   4   7        1.82      -15.26     12.85 o 
  -8   4   7      982.22      911.10     31.32 o 
  -6   4   7       22.54       16.77      8.51 o 
  -4   4   7      348.14      342.07     10.71 o 
  -2   4   7        0.63       -2.42      4.95 o 
   0   4   7     3007.95     3236.44     26.18 o 
   2   4   7        0.00       -5.96      4.01 o 
   4   4   7        0.00       -2.38      4.38 o 
   6   4   7     1178.62     1243.64     66.57 o 
   8   4   7     1027.23     1015.97     32.36 o 
  10   4   7       26.32       25.12     14.08 o 
  12   4   7       18.73       20.64     15.37 o 
 -13   5   7        6.53      -16.14     22.96 o 
 -11   5   7        0.13      -22.20     14.80 o 
  -9   5   7        1.36       -3.35     14.71 o 
  -7   5   7      242.99      242.73     15.04 o 
  -5   5   7      650.47      638.62     20.01 o 
  -3   5   7      288.70      288.46     11.02 o 
  -1   5   7      958.00      930.81     18.02 o 
   1   5   7      122.88      117.85      7.91 o 
   3   5   7       64.98       81.59      7.85 o 
   5   5   7      361.02      333.80     15.84 o 
   7   5   7      809.03      811.14     39.60 o 
   9   5   7       81.27       76.16     18.54 o 
  11   5   7        1.13       -6.46     14.24 o 
 -12   6   7       30.92       24.62     31.69 o 
 -10   6   7        9.18      -13.43     16.39 o 
  -8   6   7       31.33       19.70     11.81 o 
  -6   6   7     1038.95     1046.22     27.26 o 
  -4   6   7        2.75       -1.59      9.03 o 
  -2   6   7        4.96        0.89      6.86 o 
   0   6   7      192.46      202.88     12.53 o 
   2   6   7        0.12        0.57      7.22 o 
   4   6   7      113.71      142.07     15.77 o 
   6   6   7       15.39       -7.26     11.61 o 
   8   6   7       31.11       38.03     13.68 o 
 -11   7   7       13.63        8.49     20.11 o 
  -9   7   7       16.14      -14.19     16.58 o 
  -7   7   7       12.77       11.77     11.85 o 
  -5   7   7      813.74      746.23     39.75 o 
  -3   7   7      665.51      652.74     23.25 o 
  -1   7   7       11.55       -2.23      8.90 o 
   1   7   7      155.92      166.74     17.62 o 
   3   7   7       26.05       -3.32      9.49 o 
   5   7   7       74.06       76.74     18.80 o 
   7   7   7       56.14       56.13     18.48 o 
   9   7   7      107.16       56.28     26.44 o 
  -8   8   7        3.50      -12.12     16.04 o 
  -6   8   7        2.40       -2.24     11.04 o 
  -4   8   7       86.60       89.31     15.02 o 
  -2   8   7        5.56       -3.07      9.99 o 
   0   8   7       62.97       77.58     23.72 o 
   2   8   7       54.14       32.56     12.36 o 
   4   8   7      291.10      292.63     21.87 o 
   6   8   7       21.33       24.90     18.20 o 
   8   8   7       11.46        6.29     17.51 o 
  -7   9   7       27.77       21.01     23.23 o 
  -5   9   7        0.01      -12.32     11.35 o 
  -3   9   7        4.73       -4.85     11.13 o 
  -1   9   7       86.32       71.66     17.70 o 
   1   9   7       80.80       72.54     32.31 o 
   3   9   7        2.51        4.35     13.98 o 
   5   9   7       35.65       63.06     20.84 o 
  -4  10   7        0.35      -11.46     13.47 o 
  -2  10   7       14.62       18.89     15.93 o 
   0  10   7       87.04       73.45     18.44 o 
   2  10   7        5.17       -9.97     17.12 o 
 -14   0   8       51.64       73.09     28.54 o 
 -12   0   8      621.65      639.98     40.35 o 
 -10   0   8      258.27      253.53     23.95 o 
  -8   0   8        5.87       -6.17     12.86 o 
  -2   0   8      815.97      848.96     28.34 o 
   0   0   8      128.02      117.64     12.66 o 
   2   0   8      474.74      476.08     23.23 o 
   4   0   8        9.35       11.73      7.96 o 
   6   0   8       10.20       12.35      9.76 o 
   8   0   8      403.48      390.64     21.05 o 
  10   0   8        2.93      -17.08     13.81 o 
  12   0   8        1.60      -12.60     23.42 o 
 -13   1   8       28.90       22.50     18.35 o 
 -11   1   8       45.92       63.67     20.91 o 
  -9   1   8        6.51        3.22     16.93 o 
  -7   1   8      592.96      627.32     16.85 o 
  -5   1   8      153.26      154.04     31.30 o 
  -3   1   8       29.95       35.02      9.25 o 
  -1   1   8      592.15      560.44     16.51 o 
   1   1   8     6255.32     6621.24     76.14 o 
   3   1   8      704.01      800.18     14.81 o 
   5   1   8        4.87        2.24      4.44 o 
   7   1   8      217.82      240.78     11.90 o 
   9   1   8        1.29       -5.87      9.02 o 
  11   1   8       17.14       -9.38     16.34 o 
  13   1   8       56.51       39.88     19.75 o 
 -14   2   8       15.80       18.33     40.61 o 
 -12   2   8        8.11      -25.39     20.60 o 
 -10   2   8      149.70      172.78     19.08 o 
  -8   2   8       30.26       39.64     13.23 o 
  -6   2   8       59.99       69.21     10.29 o 
  -4   2   8       39.35       47.64     16.21 o 
  -2   2   8     2670.77     2909.13     30.10 o 
   0   2   8      158.72      173.74      8.95 o 
   2   2   8     2070.85     2101.84     24.95 o 
   4   2   8      184.87      185.27      8.60 o 
   6   2   8      343.45      338.81     10.90 o 
   8   2   8        2.07      -11.54     10.35 o 
  10   2   8        2.25       -9.71     12.19 o 
  12   2   8       46.01       32.75     15.61 o 
 -13   3   8        0.35      -15.88     23.36 o 
 -11   3   8        1.41       -6.99     13.07 o 
  -9   3   8     2702.95     2629.80     53.54 o 
  -7   3   8       16.06       21.79     12.40 o 
  -5   3   8       45.80       53.16      9.25 o 
  -3   3   8      199.95      284.44     10.07 o 
  -1   3   8      434.14      480.25     22.90 o 
   1   3   8     1054.00     1060.27     15.22 o 
   3   3   8     1355.62     1384.68     21.03 o 
   5   3   8      612.51      591.59     15.74 o 
   7   3   8      303.20      326.46     12.42 o 
   9   3   8        4.80       -4.52     12.24 o 
  11   3   8       57.20       27.62     15.42 o 
 -12   4   8       37.23       28.37     18.24 o 
 -10   4   8        1.93       -5.57     13.88 o 
  -8   4   8      636.62      591.78     28.77 o 
  -6   4   8      536.24      520.62     24.64 o 
  -4   4   8       81.14       98.05      8.27 o 
  -2   4   8      337.88      321.28     12.82 o 
   0   4   8      134.45      123.36      9.11 o 
   2   4   8       96.24      123.68      8.40 o 
   4   4   8        0.09       -2.51      4.90 o 
   6   4   8     2619.89     2718.93     44.58 o 
   8   4   8     1102.05     1077.52     59.15 o 
  10   4   8        4.59       -6.25     13.32 o 
  12   4   8        2.16      -10.29     12.92 o 
 -11   5   8        0.92       -7.46     16.96 o 
  -9   5   8      175.31      238.12     26.67 o 
  -7   5   8        7.05       31.33     15.66 o 
  -5   5   8     1054.02     1146.87    110.78 o 
  -3   5   8      309.77      265.92     10.98 o 
  -1   5   8       79.67      117.43      9.29 o 
   1   5   8       36.01       35.08      7.78 o 
   3   5   8      111.61      126.30      8.80 o 
   5   5   8      369.54      347.11     28.06 o 
   7   5   8      240.35      279.97     16.73 o 
   9   5   8       74.07       53.94     21.36 o 
  11   5   8       55.06       11.78     15.57 o 
 -12   6   8        0.00      -23.42     17.60 o 
 -10   6   8       12.72      -23.72     16.46 o 
  -8   6   8       49.92       48.85     18.84 o 
  -6   6   8     1486.87     1487.19     33.20 o 
  -4   6   8     1382.89     1357.69     30.33 o 
  -2   6   8        0.22       -9.39      6.26 o 
   0   6   8        1.30       -8.77      6.85 o 
   2   6   8       68.01       71.77     10.13 o 
   4   6   8       30.46       66.77     17.59 o 
   6   6   8        1.36       -4.44     10.50 o 
   8   6   8       30.88       28.27     16.73 o 
  10   6   8        1.40       -4.93     13.71 o 
  -9   7   8        0.03      -22.64     15.10 o 
  -7   7   8      230.53      256.85     18.54 o 
  -5   7   8       17.72       30.38     15.22 o 
  -3   7   8       23.61       14.30     11.09 o 
  -1   7   8       15.02        9.37     12.12 o 
   1   7   8       20.93       16.50      9.15 o 
   3   7   8        0.40      -11.29     12.56 o 
   5   7   8      140.03      175.68     23.16 o 
   7   7   8       15.30       23.36     15.61 o 
   9   7   8        6.71       10.42     15.95 o 
  -8   8   8        0.55       -8.42     15.12 o 
  -6   8   8        2.14       -4.29     14.82 o 
  -4   8   8       38.98       29.75     12.12 o 
  -2   8   8       40.87       46.84     12.36 o 
   0   8   8        2.01       -3.73     11.28 o 
   2   8   8       18.15       15.86     11.62 o 
   4   8   8      152.98      153.67     23.00 o 
   6   8   8        0.35      -10.32     14.89 o 
   8   8   8        0.01       -0.06     15.12 o 
  -7   9   8        5.34       -9.02     15.96 o 
  -5   9   8       38.94       28.44     13.41 o 
  -3   9   8        0.00       -0.30     10.52 o 
  -1   9   8       30.64       21.33     14.57 o 
   1   9   8       12.43        1.24     13.61 o 
   3   9   8        9.82        8.34     14.23 o 
   5   9   8       26.52       27.64     18.11 o 
  -4  10   8        0.22       -4.61     14.40 o 
  -2  10   8       20.95       18.16     15.51 o 
   0  10   8       86.06       44.04     15.79 o 
   2  10   8        0.29       -6.89     15.16 o 
 -11   1   9        0.00        4.21     12.22 o 
  -9   1   9      139.87      209.12     17.77 o 
  -7   1   9      157.02      166.42     14.11 o 
  -5   1   9      389.35      385.67     13.26 o 
  -3   1   9       56.75      101.55     12.32 o 
  -1   1   9       99.92      118.65     30.25 o 
   1   1   9     6362.61     7045.65    112.85 o 
   3   1   9       54.04       86.95      8.00 o 
   5   1   9       96.99      126.92     10.14 o 
   7   1   9      184.77      186.50     13.14 o 
   9   1   9       85.47       93.21     13.71 o 
  11   1   9       45.85       40.77     15.44 o 
 -14   2   9        0.54      -30.41     20.27 o 
 -12   2   9        0.36        8.73     18.70 o 
 -10   2   9      592.54      588.98     40.29 o 
  -8   2   9       30.31       28.92     10.01 o 
  -6   2   9      314.26      271.15     14.22 o 
  -4   2   9      462.52      433.16     16.33 o 
  -2   2   9     1992.25     2055.32     62.99 o 
   0   2   9      802.61      798.49     17.63 o 
   2   2   9      287.66      326.07     10.46 o 
   4   2   9      444.59      477.98     13.00 o 
   6   2   9       74.16      145.95     13.16 o 
   8   2   9        1.54      -12.99      8.66 o 
  10   2   9       36.28       43.53     15.86 o 
  12   2   9       14.37      -10.12     14.49 o 
 -13   3   9        2.41      -32.28     21.52 o 
 -11   3   9       44.18      160.04     94.55 o 
  -9   3   9     2219.80     2257.96     49.99 o 
  -7   3   9        9.45        8.57     11.71 o 
  -5   3   9       38.67       53.28      9.65 o 
  -3   3   9     4368.88     4583.97     39.19 o 
  -1   3   9       30.91       52.46      7.58 o 
   1   3   9     1014.05      956.90     15.11 o 
   3   3   9      165.41      150.77      7.49 o 
   5   3   9        4.74        6.90      7.31 o 
   7   3   9      524.98      489.29     16.78 o 
   9   3   9        0.01      -15.74     11.24 o 
  11   3   9        0.54        2.24     14.73 o 
 -12   4   9        1.69       -1.17     15.79 o 
 -10   4   9        5.67       -2.35     15.38 o 
  -8   4   9     1317.72     1366.48     39.40 o 
  -6   4   9      245.91      257.79     27.82 o 
  -4   4   9      511.78      512.74     14.00 o 
  -2   4   9      130.74      146.73     11.52 o 
   0   4   9      406.74      369.00     11.91 o 
   2   4   9       14.91       27.67      6.01 o 
   4   4   9      979.58      940.22     19.20 o 
   6   4   9     1099.44     1087.98     52.27 o 
   8   4   9       61.10       80.30     20.60 o 
  10   4   9       20.98        9.81     17.47 o 
 -11   5   9      207.51      200.12     27.48 o 
  -9   5   9      110.02      177.90     24.33 o 
  -7   5   9      131.67      195.05     23.36 o 
  -5   5   9        0.81       -2.12      9.14 o 
  -3   5   9      184.76      181.59     10.82 o 
  -1   5   9       46.88       50.79      7.88 o 
   1   5   9       15.85       12.08      6.70 o 
   3   5   9      669.70      665.84     26.32 o 
   5   5   9      353.42      335.13     17.44 o 
   7   5   9      624.15      588.88     37.50 o 
   9   5   9       95.06       61.02     18.57 o 
  11   5   9        3.16      -33.20     25.06 o 
 -10   6   9       43.27       24.98     20.25 o 
  -8   6   9       77.44      102.03     21.67 o 
  -6   6   9     2431.38     2450.10     43.84 o 
  -4   6   9       64.11       40.35     12.46 o 
  -2   6   9       96.05      130.95     13.80 o 
   0   6   9        0.11       -7.13      6.43 o 
   2   6   9      152.30      174.79     13.64 o 
   4   6   9      671.43      643.12     48.49 o 
   6   6   9        7.96        5.89     11.43 o 
   8   6   9       10.76       10.65     16.50 o 
  10   6   9        0.30      -14.23     14.27 o 
  -9   7   9       12.92      -14.21     16.74 o 
  -7   7   9      348.20      323.52     18.61 o 
  -5   7   9      321.74      329.06     18.06 o 
  -3   7   9       31.43       33.45     11.79 o 
  -1   7   9       10.81        8.70     12.54 o 
   1   7   9      109.19      115.91     13.13 o 
   3   7   9        8.83       -6.01     13.46 o 
   5   7   9        6.15        4.84     14.82 o 
   7   7   9       12.92       -0.68     15.40 o 
   9   7   9       55.81       13.45     19.75 o 
  -8   8   9        0.09       -9.70     15.43 o 
  -6   8   9       65.54       53.93     13.60 o 
  -4   8   9        7.54       11.22     10.76 o 
  -2   8   9        3.34       -1.66     12.00 o 
   0   8   9       17.56        4.65     12.54 o 
   2   8   9       30.49       43.90     16.36 o 
   4   8   9       88.09       95.99     20.88 o 
   6   8   9        0.19       10.80     17.84 o 
  -7   9   9       17.40       -2.31     12.58 o 
  -5   9   9        6.14       -3.89     11.50 o 
  -3   9   9        0.29       -2.85     10.87 o 
  -1   9   9       58.17       35.55     15.03 o 
   1   9   9        2.33       -7.51     11.41 o 
   3   9   9       14.35        1.12     13.76 o 
   5   9   9       10.57        2.32     16.25 o 
  -2  10   9       91.74       87.45     19.37 o 
   0  10   9       10.53       -1.23     12.71 o 
  -8   0  10      682.22      745.60     29.10 o 
  -6   0  10       65.89       90.45     16.21 o 
  -4   0  10       64.83       46.52     16.14 o 
  -2   0  10      301.62      294.21     19.68 o 
   0   0  10     2095.68     2048.09     51.44 o 
   2   0  10       44.45       31.10     14.30 o 
   4   0  10      813.08      742.25     23.81 o 
   6   0  10       31.84       36.18     13.34 o 
   8   0  10       31.34       17.04     14.42 o 
  10   0  10      284.15      268.61     22.05 o 
  12   0  10       44.98       28.80     24.80 o 
 -11   1  10        6.84        5.13     13.06 o 
  -9   1  10        2.90        2.20     10.85 o 
  -7   1  10        9.35        7.68     14.76 o 
  -5   1  10      647.56      629.26     17.04 o 
  -3   1  10      325.47      317.90     14.75 o 
  -1   1  10      108.06      106.59     11.51 o 
   1   1  10      498.59      580.06     19.23 o 
   3   1  10      277.78      311.71     12.62 o 
   5   1  10      123.26      145.12     10.04 o 
   7   1  10       34.09       28.65     10.22 o 
   9   1  10        0.33      -13.39      9.51 o 
  11   1  10        1.01      -11.69     12.49 o 
 -12   2  10        3.65        3.89     14.18 o 
 -10   2  10      268.93      271.17     20.30 o 
  -8   2  10      213.90      184.82     12.01 o 
  -6   2  10       14.62       13.81     10.09 o 
  -4   2  10      369.48      375.25     13.68 o 
  -2   2  10      588.94      571.90     19.10 o 
   0   2  10      201.64      210.10     10.75 o 
   2   2  10      138.92      144.43     10.16 o 
   4   2  10      291.25      301.58     11.41 o 
   6   2  10        4.85      -11.49      7.66 o 
   8   2  10       43.91       32.30     11.30 o 
  10   2  10       23.62       11.34     14.30 o 
  12   2  10        4.77      -11.21     17.89 o 
 -13   3  10       34.41       34.38     26.05 o 
 -11   3  10        0.03       -4.42     13.74 o 
  -9   3  10      304.43      320.61     21.97 o 
  -7   3  10        1.76      -12.36     11.52 o 
  -5   3  10      103.92      129.45     12.61 o 
  -3   3  10     1329.12     1395.38     20.15 o 
  -1   3  10      460.30      516.31     13.73 o 
   1   3  10      298.14      293.23     10.90 o 
   3   3  10      451.37      459.27     11.68 o 
   5   3  10     1466.88     1443.59     68.22 o 
   7   3  10      337.98      318.48     17.35 o 
   9   3  10        5.91       -8.80     12.44 o 
  11   3  10        9.95        6.62     15.00 o 
 -12   4  10      278.59      213.61     24.30 o 
 -10   4  10      257.38      233.70     21.06 o 
  -8   4  10      689.00      790.22     31.25 o 
  -6   4  10      834.82      943.74    164.03 o 
  -4   4  10      453.92      457.96     16.01 o 
  -2   4  10       20.88       17.95      6.56 o 
   0   4  10      341.44      316.85     11.68 o 
   2   4  10      553.15      555.64     12.93 o 
   4   4  10      862.92      870.28     27.17 o 
   6   4  10      255.40      303.71     17.69 o 
   8   4  10       16.10        4.57     15.49 o 
  10   4  10       21.67       -0.73     16.59 o 
 -11   5  10      138.67      178.38     31.26 o 
  -9   5  10     1015.73     1067.16     37.90 o 
  -7   5  10      694.76      714.16     30.19 o 
  -5   5  10       84.93       75.07     13.86 o 
  -3   5  10      181.49      172.22     12.29 o 
  -1   5  10       28.09       34.09      7.89 o 
   1   5  10      417.30      429.82     19.63 o 
   3   5  10     2544.41     2683.91     45.06 o 
   5   5  10      128.78      161.57     18.81 o 
   7   5  10      742.67      758.50     25.08 o 
   9   5  10       11.52        9.52     16.19 o 
 -10   6  10       50.91       38.44     20.68 o 
  -8   6  10      368.21      328.63     23.81 o 
  -6   6  10       40.41       63.17     13.92 o 
  -4   6  10       16.85       -7.58      9.67 o 
  -2   6  10       46.86       43.88     11.40 o 
   0   6  10        0.27       -2.19      8.71 o 
   2   6  10        8.13        1.42      8.57 o 
   4   6  10      725.95      707.91     29.49 o 
   6   6  10      124.65      234.43     74.80 o 
   8   6  10        0.01        6.89     15.51 o 
  -9   7  10        2.65      -14.29     16.63 o 
  -7   7  10        0.10       11.08     15.40 o 
  -5   7  10       17.82       11.56     11.07 o 
  -3   7  10        0.81      -11.32     10.86 o 
  -1   7  10       76.92      101.12     12.69 o 
   1   7  10      144.10      152.10     25.25 o 
   3   7  10        6.70       12.50     17.68 o 
   5   7  10        9.96       25.62     16.55 o 
   7   7  10       11.16       -6.85     14.83 o 
  -8   8  10       24.12       10.68     13.18 o 
  -6   8  10       39.38       44.74     13.78 o 
  -4   8  10        1.99       -1.83     10.40 o 
  -2   8  10        0.38       -4.52     11.46 o 
   0   8  10        2.48      -17.00     13.55 o 
   2   8  10       51.92       49.35     17.42 o 
   4   8  10       39.05       34.45     17.70 o 
   6   8  10       12.18        4.53     16.95 o 
  -5   9  10       35.21       52.42     14.94 o 
  -3   9  10       27.32       13.89     14.35 o 
  -1   9  10       16.05        0.59     12.75 o 
   1   9  10        3.77       -5.97     14.04 o 
   3   9  10       20.93       13.79     13.91 o 
 -11   1  11        2.61        4.48     13.44 o 
  -9   1  11       13.07       23.42     19.36 o 
  -7   1  11       10.62       10.88     10.92 o 
  -5   1  11     1865.17     1854.94     57.87 o 
  -3   1  11       39.07       56.91     12.41 o 
  -1   1  11      472.74      520.59     18.95 o 
   1   1  11       69.53       72.91     13.08 o 
   3   1  11        1.69        2.14      7.41 o 
   5   1  11      154.26      173.19     15.40 o 
   7   1  11       32.52       38.25     11.22 o 
   9   1  11      112.85      103.38     14.94 o 
  11   1  11        0.82      -17.09     12.71 o 
 -12   2  11        0.22       13.09     15.25 o 
 -10   2  11      123.77      135.33     20.54 o 
  -8   2  11       11.20       11.94     24.28 o 
  -6   2  11     1163.66     1176.61     24.76 o 
  -4   2  11        0.13       -3.47      8.36 o 
  -2   2  11     1994.36     2077.10     38.47 o 
   0   2  11      470.10      455.47     14.99 o 
   2   2  11        0.43       -0.23      6.58 o 
   4   2  11     1373.93     1387.92     23.61 o 
   6   2  11        2.18       -7.54     10.08 o 
   8   2  11       43.02       33.89     12.02 o 
  10   2  11       18.14       -6.29     13.35 o 
 -13   3  11        7.84       16.97     17.62 o 
 -11   3  11        0.43        0.51     14.86 o 
  -9   3  11        0.61       -3.89     13.89 o 
  -7   3  11       76.19       54.29     16.66 o 
  -5   3  11      113.39      139.75     15.06 o 
  -3   3  11      195.17      195.36     13.82 o 
  -1   3  11      496.20      509.83     16.18 o 
   1   3  11       73.98      122.79     14.13 o 
   3   3  11      190.07      188.91      9.23 o 
   5   3  11     1442.70     1493.19     36.06 o 
   7   3  11        0.00      -15.02     10.01 o 
   9   3  11        1.99       -6.02     15.48 o 
  11   3  11        8.33       -8.01     14.88 o 
 -12   4  11      367.00      336.66     25.79 o 
 -10   4  11        3.46       26.19     17.20 o 
  -8   4  11      166.57      198.72     24.14 o 
  -6   4  11       77.72       76.01     17.09 o 
  -4   4  11       77.29       87.66     12.79 o 
  -2   4  11      187.82      183.34      9.23 o 
   0   4  11        6.52        3.55      6.41 o 
   2   4  11      232.89      229.91      9.84 o 
   4   4  11     2804.75     2914.41     41.49 o 
   6   4  11      136.61      173.43     18.12 o 
   8   4  11       17.65       11.12     15.29 o 
  10   4  11       40.48       25.86     22.14 o 
 -11   5  11      380.53      376.02     26.85 o 
  -9   5  11      499.62      533.89     28.94 o 
  -7   5  11        7.23      -12.29     14.13 o 
  -5   5  11        7.26      -14.32      9.55 o 
  -3   5  11      213.50      227.15     10.47 o 
  -1   5  11      134.47      148.00     14.50 o 
   1   5  11      268.41      246.02     12.07 o 
   3   5  11     1488.30     1544.30     31.77 o 
   5   5  11       38.00       70.02     16.17 o 
   7   5  11       83.99       91.28     20.41 o 
   9   5  11        0.00       -2.76     15.29 o 
 -10   6  11       24.67       42.46     21.24 o 
  -8   6  11       16.82       19.59     16.73 o 
  -6   6  11       29.10       14.38     12.13 o 
  -4   6  11       17.50       -1.28     15.22 o 
  -2   6  11       72.18       76.05     10.33 o 
   0   6  11        0.38       -3.89      8.18 o 
   2   6  11      910.68      852.22     20.99 o 
   4   6  11        5.46       -6.06     12.85 o 
   6   6  11       41.37       56.57     21.68 o 
   8   6  11       24.07       16.34     18.04 o 
  -9   7  11       48.13       13.71     17.06 o 
  -7   7  11      183.09      150.41     39.79 o 
  -5   7  11       12.07       20.28     11.72 o 
  -3   7  11        2.23      -13.38      8.92 o 
  -1   7  11       22.50       21.43      9.99 o 
   1   7  11     1024.69      994.79     23.60 o 
   3   7  11       24.80       13.84     15.13 o 
   5   7  11       25.49       36.20     17.18 o 
   7   7  11       47.44       54.44     20.08 o 
  -8   8  11       78.46       78.96     34.32 o 
  -6   8  11       10.34        3.06     11.55 o 
  -4   8  11        0.00       -9.15     12.61 o 
  -2   8  11        6.98       -3.36      9.32 o 
   0   8  11        5.23      -12.61     10.85 o 
   2   8  11        3.61      -17.11     11.92 o 
   4   8  11       57.17       62.53     19.74 o 
   6   8  11       41.00       78.54     22.28 o 
  -5   9  11        0.62       -6.42     12.40 o 
  -3   9  11        0.61       -6.92     10.21 o 
  -1   9  11        9.91        0.95     11.96 o 
   1   9  11        0.01       -7.74     12.47 o 
   3   9  11        0.61       16.26     28.84 o 
 -10   0  12      130.44      177.76     28.58 o 
  -8   0  12      257.81      229.32     17.40 o 
  -6   0  12      318.72      329.83     24.60 o 
  -4   0  12      231.79      231.87     20.60 o 
  -2   0  12      372.73      357.32     24.15 o 
   0   0  12       13.68       11.55     14.37 o 
   2   0  12      259.56      286.07     22.83 o 
   4   0  12        0.01       -2.49     15.22 o 
   6   0  12      111.51      135.11     20.45 o 
   8   0  12      154.77      145.31     30.08 o 
  10   0  12       12.83        3.04     16.63 o 
 -11   1  12        0.61      -16.67     20.14 o 
  -9   1  12       47.80       62.59     16.85 o 
  -7   1  12        0.05       15.36     10.98 o 
  -5   1  12      189.85      201.35     14.49 o 
  -3   1  12      198.14      212.62     14.46 o 
  -1   1  12        7.36       12.20     10.11 o 
   1   1  12        1.88       -1.96      9.55 o 
   3   1  12       48.41       70.36     14.85 o 
   5   1  12       69.02       84.75     16.66 o 
   7   1  12      146.69      131.27     15.27 o 
   9   1  12      145.20      159.88     17.02 o 
  11   1  12       12.62        8.82     18.81 o 
 -12   2  12        1.02       -9.56     14.98 o 
 -10   2  12        2.99       -9.49     13.31 o 
  -8   2  12       68.95      113.31     22.18 o 
  -6   2  12     1514.07     1617.80     57.62 o 
  -4   2  12        9.31        1.39     10.37 o 
  -2   2  12      888.91      979.78     26.84 o 
   0   2  12       11.87       13.00     10.33 o 
   2   2  12      515.91      499.23     16.64 o 
   4   2  12      149.50      170.59     13.81 o 
   6   2  12       52.06       41.49     13.22 o 
   8   2  12        6.78       -0.84     10.44 o 
  10   2  12       12.75       11.34     14.11 o 
 -11   3  12      441.45      424.81     39.56 o 
  -9   3  12       83.72       63.93     18.89 o 
  -7   3  12      174.55      137.20     27.49 o 
  -5   3  12       37.10       35.19     10.78 o 
  -3   3  12      314.48      326.26     17.09 o 
  -1   3  12      110.41      139.42     13.61 o 
   1   3  12        2.22        6.54      7.97 o 
   3   3  12       87.67      113.61     10.44 o 
   5   3  12      442.71      399.42     15.64 o 
   7   3  12      136.97      168.13     37.40 o 
   9   3  12       14.48        6.95     17.16 o 
 -12   4  12      167.79      220.32     28.74 o 
 -10   4  12       54.99       58.38     19.78 o 
  -8   4  12        0.50      -14.50     13.71 o 
  -6   4  12      102.87       71.78     24.80 o 
  -4   4  12       11.06       -0.16      8.72 o 
  -2   4  12       56.87       43.29      9.16 o 
   0   4  12       50.58       36.41      8.74 o 
   2   4  12      113.74      150.03     11.48 o 
   4   4  12     1707.23     1746.48     33.37 o 
   6   4  12       21.84       -3.34     11.08 o 
   8   4  12       17.33      -10.87     16.53 o 
  10   4  12        0.00      -25.33     25.85 o 
 -11   5  12        0.00       25.37     20.38 o 
  -9   5  12      434.47      470.59     27.79 o 
  -7   5  12       20.76        7.15     16.23 o 
  -5   5  12       83.24       50.66     16.68 o 
  -3   5  12       89.75       98.11     14.18 o 
  -1   5  12      104.19      115.05     12.47 o 
   1   5  12      742.06      793.83     19.73 o 
   3   5  12      140.92      197.41     18.93 o 
   5   5  12       62.36       90.59     18.73 o 
   7   5  12      166.61      172.37     88.28 o 
   9   5  12        0.08       -5.15     14.29 o 
 -10   6  12       93.13       97.39     22.81 o 
  -8   6  12       16.72       17.57     14.52 o 
  -6   6  12        0.16      -12.04     10.67 o 
  -4   6  12       18.59       13.88     10.19 o 
  -2   6  12      226.32      212.46     11.44 o 
   0   6  12      515.31      544.94     17.60 o 
   2   6  12      111.16      161.30     18.04 o 
   4   6  12       83.03      125.49     21.44 o 
   6   6  12       62.86       98.19     35.56 o 
   8   6  12        2.83        4.20     18.17 o 
  -9   7  12       56.43       82.67     31.82 o 
  -7   7  12       36.13       43.80     13.93 o 
  -5   7  12       11.29        9.13     16.17 o 
  -3   7  12        9.00        6.06      9.95 o 
  -1   7  12        5.21        1.84     10.18 o 
   1   7  12      105.59      208.54     22.82 o 
   3   7  12       18.61       13.68     15.61 o 
   5   7  12       47.20       49.29     19.23 o 
   7   7  12        2.06       -4.45     14.27 o 
  -6   8  12       10.97        0.73     11.71 o 
  -4   8  12        9.28       -2.84     10.40 o 
  -2   8  12        1.31       -6.85      9.23 o 
   0   8  12       43.27       20.37     13.66 o 
   2   8  12        0.12        6.58     13.64 o 
   4   8  12        0.14       -4.07     14.74 o 
  -3   9  12        0.02       -3.20     10.71 o 
  -1   9  12        1.65       -5.91     11.50 o 
   1   9  12        0.80        2.89     15.03 o 
 -11   1  13       30.42       75.85     53.74 o 
  -9   1  13       66.79       84.25     17.48 o 
  -7   1  13      196.40      183.71     21.91 o 
  -5   1  13       99.17      152.54     18.36 o 
  -3   1  13      482.04      448.31     19.83 o 
  -1   1  13        1.25        3.51     10.30 o 
   1   1  13      131.05      155.98     15.48 o 
   3   1  13        0.23       -7.16     10.94 o 
   5   1  13      166.00      189.60     18.24 o 
   7   1  13        4.99       -5.67     10.53 o 
   9   1  13        0.05      -15.97     10.65 o 
 -12   2  13        0.98      -32.02     23.29 o 
 -10   2  13        8.73       -6.25     19.82 o 
  -8   2  13        1.39       -5.73     14.89 o 
  -6   2  13      122.15      148.71     15.02 o 
  -4   2  13       50.16       66.00     14.80 o 
  -2   2  13      616.05      664.00     23.45 o 
   0   2  13      390.03      406.16     19.32 o 
   2   2  13     2050.25     1964.83     42.06 o 
   4   2  13      224.51      237.49     17.69 o 
   6   2  13      104.83      117.40     16.53 o 
   8   2  13       66.16       85.40     16.92 o 
  10   2  13        0.67      -17.43     13.55 o 
 -11   3  13      111.17      173.28     25.81 o 
  -9   3  13       62.82       50.65     25.06 o 
  -7   3  13       51.81       27.79     14.67 o 
  -5   3  13      294.46      312.87     21.58 o 
  -3   3  13      691.78      678.20     24.14 o 
  -1   3  13      142.60      185.27     19.30 o 
   1   3  13      551.24      579.47     19.43 o 
   3   3  13      592.16      531.91     17.04 o 
   5   3  13        0.11      -11.73      7.82 o 
   7   3  13       22.21       25.59     13.18 o 
   9   3  13        0.00      -13.09     22.11 o 
 -10   4  13       80.90      102.92     22.59 o 
  -8   4  13       17.08        2.49     21.72 o 
  -6   4  13       95.82       83.27     15.79 o 
  -4   4  13      374.20      378.62     14.59 o 
  -2   4  13       32.26       25.41      9.13 o 
   0   4  13        1.09       -4.12      7.32 o 
   2   4  13       91.73       85.67     12.33 o 
   4   4  13      394.32      381.37     17.31 o 
   6   4  13        1.31        9.10     24.47 o 
   8   4  13        8.68       -0.64     14.07 o 
 -11   5  13       51.10       48.95     31.23 o 
  -9   5  13      110.83      131.22     39.83 o 
  -7   5  13        7.69       -1.71     20.08 o 
  -5   5  13      116.35       87.07     15.31 o 
  -3   5  13       76.66       89.60     11.04 o 
  -1   5  13       16.05       14.72      9.01 o 
   1   5  13      403.80      423.45     16.12 o 
   3   5  13      126.39      135.74     17.23 o 
   5   5  13        0.00        2.69     13.76 o 
   7   5  13       19.21        7.81     18.57 o 
 -10   6  13      134.26      128.25     24.35 o 
  -8   6  13        0.23       -0.30     15.19 o 
  -6   6  13        5.09        2.03     20.41 o 
  -4   6  13       26.05       12.00     10.21 o 
  -2   6  13      169.47      181.15     26.52 o 
   0   6  13      873.70      937.59     23.12 o 
   2   6  13       32.10       54.79     14.77 o 
   4   6  13        0.52       -1.44     14.66 o 
   6   6  13        9.64       24.27     15.98 o 
  -7   7  13        0.25        8.00     21.06 o 
  -5   7  13        6.40       -4.91     10.03 o 
  -3   7  13        6.05        4.87     10.63 o 
  -1   7  13      183.59      161.70     37.29 o 
   1   7  13      344.61      328.44     18.18 o 
   3   7  13        9.64        0.87     15.27 o 
   5   7  13       15.95       16.00     17.26 o 
  -6   8  13        0.14       -2.76     14.35 o 
  -4   8  13        7.95       -2.85     11.27 o 
  -2   8  13       27.37       20.67     11.35 o 
   0   8  13        1.64        4.02     12.04 o 
   2   8  13        6.31       -4.58     13.51 o 
   4   8  13        5.28       12.24     17.49 o 
 -10   0  14        7.03       14.57     26.77 o 
  -8   0  14     1495.31     1487.17     54.46 o 
  -6   0  14      112.90      218.10     30.97 o 
  -4   0  14      113.12      191.00     28.48 o 
  -2   0  14       91.35       75.91     22.05 o 
   0   0  14        3.07       -1.05     15.62 o 
   2   0  14       11.86       -2.03     16.93 o 
   4   0  14       28.83       16.01     20.08 o 
   6   0  14      681.60      557.18     36.81 o 
   8   0  14        8.93       -2.44     16.05 o 
  10   0  14        2.14       -9.16     17.23 o 
 -11   1  14        4.04       18.91     34.54 o 
  -9   1  14      457.75      502.86     44.18 o 
  -7   1  14        1.84       -8.47     13.11 o 
  -5   1  14        1.16       -6.51     11.58 o 
  -3   1  14        6.45        6.34     12.02 o 
  -1   1  14        3.78        1.63     11.73 o 
   1   1  14      599.60      573.37     23.48 o 
   3   1  14       20.73        9.89     13.81 o 
   5   1  14        0.99        6.02     14.35 o 
   7   1  14      262.55      244.06     16.73 o 
   9   1  14        8.39      -16.42     11.29 o 
 -12   2  14        6.15        6.26     68.43 o 
 -10   2  14        0.28      -24.61     16.40 o 
  -8   2  14        9.65       20.76     14.36 o 
  -6   2  14        9.79       12.11     13.79 o 
  -4   2  14       86.17      117.28     17.72 o 
  -2   2  14        7.41       10.87     12.00 o 
   0   2  14        4.90       15.69     12.77 o 
   2   2  14      935.87     1030.76     31.49 o 
   4   2  14        0.45       -8.57     14.24 o 
   6   2  14       21.05       15.65     12.25 o 
   8   2  14        0.13      -18.60     12.40 o 
 -11   3  14       92.58      155.89     35.50 o 
  -9   3  14        6.91      -13.94     19.48 o 
  -7   3  14        2.79       -2.70     11.85 o 
  -5   3  14      715.19      706.90     29.20 o 
  -3   3  14       45.98       43.81     14.74 o 
  -1   3  14       45.48       70.84     15.94 o 
   1   3  14      486.96      487.05     19.41 o 
   3   3  14      216.97      224.66     16.47 o 
   5   3  14       46.31       49.88     15.52 o 
   7   3  14      118.53      142.95     46.23 o 
   9   3  14       30.34       46.87     19.69 o 
 -10   4  14       50.44       78.14     30.84 o 
  -8   4  14        0.09      -12.49     13.65 o 
  -6   4  14       24.39       14.92     12.80 o 
  -4   4  14       74.25       59.10     16.90 o 
  -2   4  14      170.72      159.44     16.29 o 
   0   4  14      169.71      181.17     11.94 o 
   2   4  14       14.35        9.33     10.10 o 
   4   4  14        0.96       -5.04     15.17 o 
   6   4  14        3.59      -17.38     13.59 o 
   8   4  14        3.43        0.76     14.94 o 
  -9   5  14        5.11        1.71     22.57 o 
  -7   5  14       16.96        8.44     12.39 o 
  -5   5  14       13.16       -3.50     11.08 o 
  -3   5  14       62.99       75.35     11.84 o 
  -1   5  14      657.35      660.16     20.76 o 
   1   5  14      162.16      202.03     20.93 o 
   3   5  14       18.53       14.54     12.54 o 
   5   5  14        1.77       -0.41     13.45 o 
   7   5  14        1.48      -12.93     17.98 o 
  -8   6  14       10.49       -8.14     22.31 o 
  -6   6  14       35.78       20.71     12.60 o 
  -4   6  14        0.01      -10.20      9.33 o 
  -2   6  14       98.19      113.10     20.33 o 
   0   6  14      999.57     1063.06     25.10 o 
   2   6  14       14.56       15.77     13.01 o 
   4   6  14        0.00       -9.99     15.18 o 
   6   6  14        6.70       15.93     14.97 o 
  -7   7  14        1.87        4.26     14.33 o 
  -5   7  14        1.71       -8.41     10.53 o 
  -3   7  14        5.14       -5.38     11.02 o 
  -1   7  14      112.27      133.19     58.39 o 
   1   7  14       37.50       24.13     13.32 o 
   3   7  14        8.39       15.86     16.74 o 
   5   7  14        7.33        6.74     16.93 o 
  -4   8  14        0.00       -8.28     11.47 o 
  -2   8  14      165.15      211.92     61.48 o 
   0   8  14       16.26        0.00     13.78 o 
   2   8  14       31.70       48.71     17.95 o 
 -11   1  15       65.92      148.45     37.29 o 
  -9   1  15      139.49      233.29     26.68 o 
  -7   1  15        0.93       10.34     15.42 o 
  -5   1  15        2.96       -6.70     12.43 o 
  -3   1  15       38.32       26.89     13.71 o 
  -1   1  15      732.27      716.70     26.95 o 
   1   1  15      549.57      531.21     23.98 o 
   3   1  15       67.76       62.05     16.90 o 
   5   1  15       24.59       21.30     15.44 o 
   7   1  15        0.05      -11.75     12.41 o 
   9   1  15        0.14        0.71     15.15 o 
 -10   2  15      188.58      282.79     82.37 o 
  -8   2  15       69.67      110.61     18.15 o 
  -6   2  15       63.72       69.35     17.80 o 
  -4   2  15       20.75       16.52     13.44 o 
  -2   2  15       64.76      109.49     27.13 o 
   0   2  15      544.83      541.94     24.43 o 
   2   2  15      471.67      467.50     23.45 o 
   4   2  15      275.61      233.77     18.60 o 
   6   2  15        2.20       -1.32     11.66 o 
   8   2  15        1.07      -16.38     12.59 o 
 -11   3  15        1.40       -5.82     39.12 o 
  -9   3  15        8.76       -5.91     22.63 o 
  -7   3  15       36.92       20.81     13.88 o 
  -5   3  15      328.28      334.58     19.55 o 
  -3   3  15       23.57       41.31     15.36 o 
  -1   3  15        9.92       11.59     12.61 o 
   1   3  15     2253.54     2357.79     49.99 o 
   3   3  15       74.64       80.57     17.83 o 
   5   3  15        0.07      -11.78     10.58 o 
   7   3  15       15.12        7.25     12.94 o 
 -10   4  15        4.73      -15.05     18.64 o 
  -8   4  15       21.94       -6.93     12.70 o 
  -6   4  15       77.94       43.44     12.87 o 
  -4   4  15      256.11      252.15     15.47 o 
  -2   4  15       13.05        5.95     10.43 o 
   0   4  15      131.76      144.52     14.61 o 
   2   4  15        0.69      -16.53     11.02 o 
   4   4  15        2.20       -4.42     10.72 o 
   6   4  15        7.33       -9.36     12.42 o 
   8   4  15       28.27        5.53     13.33 o 
  -9   5  15        2.12       -3.68     15.14 o 
  -7   5  15       34.93        9.52     12.20 o 
  -5   5  15      160.88      150.49     27.66 o 
  -3   5  15       16.89       16.68     11.64 o 
  -1   5  15       41.74       51.57     16.09 o 
   1   5  15        0.11       -9.80      9.19 o 
   3   5  15        9.30       -1.17     11.64 o 
   5   5  15       25.04       26.42     16.57 o 
   7   5  15       29.61       21.13     21.19 o 
  -8   6  15        2.20       -4.55     10.67 o 
  -6   6  15        1.45       -9.18     11.50 o 
  -4   6  15       16.90       30.27     12.88 o 
  -2   6  15      650.58      653.02     20.62 o 
   0   6  15      131.53      154.10     26.25 o 
   2   6  15        0.02      -13.56     11.74 o 
   4   6  15      144.59      170.78     50.26 o 
  -5   7  15        0.28       -1.98     10.63 o 
  -3   7  15      324.85      327.32     19.82 o 
  -1   7  15       63.39       87.21     21.47 o 
   1   7  15       77.37      112.39     21.30 o 
   3   7  15       42.72       65.56     21.22 o 
  -2   8  15      134.77     1236.56    753.75 o 
   0   8  15       37.15       14.63     15.48 o 
 -10   0  16       53.77       82.54     32.87 o 
  -8   0  16        5.11        4.72     23.55 o 
  -6   0  16      101.21      140.48     28.54 o 
  -4   0  16        3.17       10.83     21.06 o 
  -2   0  16       29.48       38.84     23.23 o 
   0   0  16      182.05      167.11     23.23 o 
   2   0  16      412.03      375.50     31.36 o 
   4   0  16      453.34      442.69     33.46 o 
   6   0  16       39.49        7.02     23.42 o 
   8   0  16        1.27        6.76     25.20 o 
 -11   1  16       85.60      124.07     48.09 o 
  -9   1  16       35.46       37.32     19.49 o 
  -7   1  16       14.58        7.37     15.97 o 
  -5   1  16       94.51      113.41     26.02 o 
  -3   1  16      116.12      160.38     32.45 o 
  -1   1  16     1172.03     1295.05     37.32 o 
   1   1  16        3.79       10.97     13.52 o 
   3   1  16      275.63      239.85     19.17 o 
   5   1  16       75.53       81.35     18.52 o 
   7   1  16        8.31        6.61     16.31 o 
 -10   2  16        3.93       -9.56     19.01 o 
  -8   2  16       21.14       -1.29     30.25 o 
  -6   2  16        2.34      -14.35     12.80 o 
  -4   2  16       49.40       63.91     22.96 o 
  -2   2  16      371.24      399.06     22.31 o 
   0   2  16      422.07      426.29     23.45 o 
   2   2  16       12.95        0.06     13.17 o 
   4   2  16      330.21      317.35     21.37 o 
   6   2  16        1.39       -0.31     13.82 o 
   8   2  16        1.50       -9.99     13.35 o 
  -9   3  16       28.83       21.31     15.53 o 
  -7   3  16       86.76       45.44     15.43 o 
  -5   3  16        1.58       11.12     13.04 o 
  -3   3  16        6.99       -0.21     13.19 o 
  -1   3  16       96.54      133.70     20.86 o 
   1   3  16      283.57      274.91     20.66 o 
   3   3  16       58.67       67.20     18.37 o 
   5   3  16        0.68       -9.51     17.58 o 
   7   3  16        6.35       16.79     13.45 o 
 -10   4  16        4.23       -9.57     18.52 o 
  -8   4  16       37.19       11.64     12.20 o 
  -6   4  16       80.63       50.31     15.81 o 
  -4   4  16      108.79      128.48     51.29 o 
  -2   4  16      116.59      126.04     24.39 o 
   0   4  16       89.44       95.31     16.28 o 
   2   4  16       16.41        8.42     12.46 o 
   4   4  16        0.14      -15.74     10.49 o 
   6   4  16        5.98       -3.35     15.62 o 
  -9   5  16        1.53       -7.69     12.99 o 
  -7   5  16       25.34        7.45     10.16 o 
  -5   5  16      245.18      235.48     21.61 o 
  -3   5  16       97.59      102.56     23.97 o 
  -1   5  16       12.40        7.15     11.95 o 
   1   5  16       51.22       54.08     15.58 o 
   3   5  16        0.74      -16.96     11.31 o 
   5   5  16        6.76        1.05     18.90 o 
  -6   6  16       32.29       12.41     11.31 o 
  -4   6  16       74.81       49.55     16.58 o 
  -2   6  16      130.44      118.31     26.06 o 
   0   6  16        1.90      -13.81      9.67 o 
   2   6  16       16.28       34.77     25.30 o 
   4   6  16        0.14       -4.08     15.64 o 
  -5   7  16        0.94        7.62     16.44 o 
  -3   7  16      334.72      400.06     26.59 o 
  -1   7  16        9.01       21.39     12.75 o 
   1   7  16        3.00       -7.13     14.80 o 
  -9   1  17        3.76        1.13     18.05 o 
  -7   1  17        1.39       -6.00     15.24 o 
  -5   1  17        3.43       -5.16     14.52 o 
  -3   1  17       49.33       60.67     29.03 o 
  -1   1  17      759.55      846.34     31.92 o 
   1   1  17       21.45        3.93     12.93 o 
   3   1  17       49.12       18.39     14.86 o 
   5   1  17       24.54        0.01     15.07 o 
   7   1  17        0.93        8.24     17.44 o 
 -10   2  17        4.65      -11.75     19.65 o 
  -8   2  17        2.24      -15.08     15.31 o 
  -6   2  17       29.62       21.65     14.79 o 
  -4   2  17       50.21       48.96     33.04 o 
  -2   2  17      707.34      749.11     30.06 o 
   0   2  17      166.24      129.77     18.80 o 
   2   2  17      123.86       61.09     20.86 o 
   4   2  17        6.83       14.20     14.10 o 
   6   2  17       18.21       17.30     15.87 o 
  -9   3  17       16.90       -2.40     13.40 o 
  -7   3  17       10.38       -0.71     12.80 o 
  -5   3  17        0.95       -1.54     11.62 o 
  -3   3  17        0.18       -6.37     10.67 o 
  -1   3  17        8.74        7.04     14.67 o 
   1   3  17       19.93        2.53     14.17 o 
   3   3  17        0.21       -6.38     13.26 o 
   5   3  17       29.38       18.13     14.43 o 
  -8   4  17      174.41       62.42     17.81 o 
  -6   4  17        0.77        4.04     10.62 o 
  -4   4  17       38.38       31.16     11.15 o 
  -2   4  17       23.97       26.14     12.88 o 
   0   4  17        5.10       -9.01     10.59 o 
   2   4  17        8.60      -10.60     14.74 o 
   4   4  17        2.76      -12.40     13.67 o 
   6   4  17        3.61        1.18     16.47 o 
  -7   5  17       88.35       34.76     14.87 o 
  -5   5  17       74.82       31.18     14.48 o 
  -3   5  17       12.19        6.49     11.58 o 
  -1   5  17        0.01      -12.65     15.11 o 
   1   5  17       80.30       99.31     17.76 o 
   3   5  17        0.61       -4.27     12.83 o 
   5   5  17        0.74       -2.62     19.49 o 
  -6   6  17        1.20     1272.82   1034.51 o 
  -4   6  17      107.87       56.78     16.70 o 
  -2   6  17        0.76       -0.77     11.13 o 
   0   6  17        0.05       -3.65     13.00 o 
   2   6  17        0.59       -9.18     12.30 o 
 -10   0  18        0.00        9.58     30.51 o 
  -8   0  18       20.35       12.79     25.65 o 
  -6   0  18      161.28      167.97     30.64 o 
  -4   0  18     1089.02     1161.86     53.15 o 
  -2   0  18      925.40      940.16     48.68 o 
   0   0  18       17.94        2.82     18.44 o 
   2   0  18       19.92        5.25     16.34 o 
   4   0  18        1.08       -8.46     15.35 o 
   6   0  18        6.91      -18.31     21.91 o 
  -9   1  18        0.21       -2.30     18.01 o 
  -7   1  18        0.01      -14.23     15.09 o 
  -5   1  18       17.30       28.13     17.77 o 
  -3   1  18      133.29      114.51     56.53 o 
  -1   1  18       95.28       54.32     15.44 o 
   1   1  18        3.87       -2.22     12.96 o 
   3   1  18       73.49       28.02     21.19 o 
   5   1  18        4.35       -8.37     13.34 o 
  -8   2  18       17.16      -11.55     22.57 o 
  -6   2  18       12.08       10.73     14.07 o 
  -4   2  18       27.29       36.75     20.37 o 
  -2   2  18      660.32      723.70     31.01 o 
   0   2  18       42.98        9.23     13.78 o 
   2   2  18       19.83       12.52     13.85 o 
   4   2  18       16.42       -4.04     12.03 o 
   6   2  18        1.60       -0.39     19.55 o 
  -9   3  18       25.99        9.54     15.80 o 
  -7   3  18      135.23       34.07     13.00 o 
  -5   3  18        1.23       -3.11      9.64 o 
  -3   3  18       31.40       20.20     19.81 o 
  -1   3  18        1.07       -6.61     11.43 o 
   1   3  18       56.40       35.49     16.72 o 
   3   3  18        2.60       -4.32     13.21 o 
   5   3  18        0.01      -12.22     13.12 o 
  -8   4  18        0.81       -3.67     11.71 o 
  -6   4  18        0.16       -7.29     11.03 o 
  -4   4  18        5.24        0.74     10.31 o 
  -2   4  18        6.88       -3.49      9.69 o 
   0   4  18       69.72       62.33     15.26 o 
   2   4  18       11.66      -10.60     15.10 o 
   4   4  18        0.04        0.32     14.01 o 
  -5   5  18       57.73       37.37     15.74 o 
  -3   5  18        3.58       -9.64     11.36 o 
  -1   5  18       16.27        2.00     12.15 o 
   1   5  18        2.98       -9.54     17.26 o 
   3   5  18       36.01       21.96     16.29 o 
  -4   6  18       31.39       30.07     15.02 o 
  -2   6  18        3.05       -7.05     16.05 o 
   0   6  18        2.98      -12.20     15.03 o 
  -7   1  19       10.51       28.44     19.73 o 
  -5   1  19       60.46       55.37     19.25 o 
  -3   1  19      623.33      631.93     30.31 o 
  -1   1  19       70.11       36.64     13.23 o 
   1   1  19        9.48       -0.83     10.04 o 
   3   1  19       13.94        2.29     10.76 o 
   5   1  19        0.31       -0.62     13.72 o 
  -8   2  19        1.37       17.45     26.90 o 
  -6   2  19        0.01       -8.63     14.00 o 
  -4   2  19       63.24       47.25     33.23 o 
  -2   2  19      214.49      147.50     31.69 o 
   0   2  19      166.69       87.19     17.73 o 
   2   2  19        0.63      -10.00     10.37 o 
   4   2  19        0.00       -5.72     12.99 o 
  -7   3  19       34.31       10.72     10.29 o 
  -5   3  19       26.14       25.10     25.88 o 
  -3   3  19       71.05       35.78     19.06 o 
  -1   3  19        0.90      -11.20     13.53 o 
   1   3  19       81.16       52.64     18.51 o 
   3   3  19        6.52        2.93     13.48 o 
  -6   4  19        8.81        6.59     11.98 o 
  -4   4  19        0.02       -0.29      7.51 o 
  -2   4  19       28.31       21.04     11.06 o 
   0   4  19        7.67       -3.98     11.74 o 
   2   4  19        8.23       -0.56     16.72 o 
  -3   5  19        0.53      -10.36     11.60 o 
  -1   5  19        0.00       -7.60     13.16 o 
   1   5  19        7.36      -21.31     14.21 o 
  -6   0  20       57.81       56.43     32.35 o 
  -4   0  20     1340.44     1624.63     67.45 o 
  -2   0  20      107.26       50.00     23.23 o 
   0   0  20       86.00       28.02     20.08 o 
   2   0  20       24.05        3.48     11.48 o 
  -7   1  20       44.25       48.64     22.80 o 
  -5   1  20      906.40     1037.43     38.69 o 
  -3   1  20        2.50        3.27     11.32 o 
  -1   1  20       54.20       14.78     12.01 o 
   1   1  20      122.08       49.03     15.27 o 
   3   1  20        4.18       -4.22      9.33 o 
  -6   2  20        4.91       -0.75     11.20 o 
  -4   2  20       15.12       27.62     29.33 o 
  -2   2  20        1.75      -17.94     21.06 o 
   0   2  20       73.96       34.74     11.69 o 
   2   2  20        0.01       -8.52     12.27 o 
  -5   3  20        1.32       -3.16     11.03 o 
  -3   3  20        0.21        6.88     12.18 o 
  -1   3  20       60.60       30.03     16.48 o 
   1   3  20       53.04       21.90     19.62 o 
  -4   4  20        0.09        2.88     10.36 o 
  -2   4  20       89.21       68.90     65.81 o 
   0   4  20        8.44       -5.06     15.70 o 
  -5   1  21       40.42       49.60     17.80 o 
  -3   1  21        3.86      -13.10     11.58 o 
  -1   1  21        4.52       -3.11     10.71 o 
   1   1  21       15.47        2.99     12.27 o 
  -4   2  21        1.11        1.66     12.03 o 
  -2   2  21       35.93       12.77     17.52 o 
   0   2  21       13.79        6.97     13.84 o 
                                                 
